# Supplementary material for: Bis{2-[(pyridin-2-yl)methyl­idene­amino]­benzoato-κ3 N,N′,O}chromium(III) nitrate monohydrate
Source: Acta Crystallogr Sect E Struct Rep Online. 2014 Mar 15;70(Pt 4):m136. doi: 10.1107/S1600536814005649 (PMC3998614; doi:10.1107/S1600536814005649)
Supplement: Supplementary file 1 [file e-70-0m136-sup1.cif]

##############################################################################
#                                                                            #
# This CIF contains the data in a paper accepted for publication in          #
# Acta Crystallographica Section E. It conforms to the requirements of       #
# Notes for Authors for Acta Crystallographica Section E, and has been       #
# peer reviewed under the auspices of the IUCr Commission on Journals.       #
#                                                                            #
# Full details of the Crystallographic Information File format               #
# are given in the paper "The Crystallographic Information File (CIF):       #
# a New Standard Archive File for Crystallography" by S. R. Hall, F. H.      #
# Allen and I. D. Brown [Acta Cryst. (1991), A47, 655-685].                  #
#                                                                            #
# The current version of the core CIF dictionary is obtainable from          #
# ftp://ftp.iucr.org/pub/cif_core.dic.                                       #
#                                                                            #
# Software is freely available for graphical display of the structure(s)     #
# in this CIF. For information consult the CIF software page                 #
# http://www.iucr.org/resources/cif/software.                                #
#                                                                            #
# This file may be used for bona fide research purposes within the           #
# scientific community so long as proper attribution is given to the journal # 
# article from which it was obtained.                                        #
#                                                                            #
##############################################################################
data_I
_database_code_depnum_ccdc_archive 'CCDC 991354'
_audit_creation_method     'WinGX routine CIF_UPDATE'
_chemical_name_systematic
;\
Bis{2-[(pyridin-2-yl)methylideneamino]benzoato-\
\k^3^<i>N</i>,<i>N</i>',<i>O</i>}chromium(III) nitrate monohydrate
;
_chemical_formula_moiety     'C26 H18 Cr N4 O4 +, N O3 -, H2 O'
_chemical_formula_sum     'C26 H20 Cr N5 O8'
_chemical_formula_iupac     '[Cr (C13 H9 N2 O2)2] N O3, H2 O'
_chemical_formula_weight     582.47
_symmetry_cell_setting     triclinic
_symmetry_space_group_name_H-M     'P -1'
_symmetry_space_group_name_Hall     '-P 1'
loop_
    _symmetry_equiv_pos_as_xyz
    'x, y, z'
    '-x, -y, -z'
_cell_length_a     7.9131(11)
_cell_length_b     11.4929(15)
_cell_length_c     13.5627(18)
_cell_angle_alpha     86.105(11)
_cell_angle_beta     79.290(11)
_cell_angle_gamma     85.566(11)
_cell_volume     1206.5(3)
_cell_formula_units_Z     2
_cell_measurement_reflns_used     1206
_cell_measurement_theta_min     3.3186
_cell_measurement_theta_max     67.1713
_cell_measurement_temperature     100(2)
_exptl_crystal_description     rod
_exptl_crystal_colour     red-brown
_exptl_crystal_size_max     0.11
_exptl_crystal_size_mid     0.05
_exptl_crystal_size_min     0.025
_exptl_crystal_density_diffrn     1.603
_exptl_crystal_density_method     'not measured'
_exptl_crystal_F_000     598
loop_
    _exptl_crystal_face_index_h
    _exptl_crystal_face_index_k
    _exptl_crystal_face_index_l
    _exptl_crystal_face_perp_dist
    1 0 0 0.0446
    -1 0 0 0.0508
    0 0 1 0.0138
    0 0 -1 0.0131
    0 1 0 0.0277
    0 -1 0 0.0197
    0 1 1 0.021
    0 -1 -1 0.0201
_exptl_absorpt_coefficient_mu     4.467
_exptl_absorpt_correction_type     analytical
_exptl_absorpt_process_details     '(Clark & Reid, 1995)'
_exptl_absorpt_correction_T_min     0.681
_exptl_absorpt_correction_T_max     0.892
_exptl_special_details     ?
_diffrn_ambient_temperature     100(2)
_diffrn_radiation_type     CuK\a
_diffrn_radiation_wavelength     1.54178
_diffrn_radiation_monochromator     graphite
_diffrn_measurement_device_type     'Oxford Diffraction Gemini'
_diffrn_measurement_method     '\w scans'
_diffrn_detector_area_resol_mean     10.4738
_diffrn_reflns_number     9601
_diffrn_reflns_av_R_equivalents     0.0831
_diffrn_reflns_theta_min     3.32
_diffrn_reflns_theta_max     66.99
_diffrn_reflns_theta_full     66.99
_diffrn_measured_fraction_theta_max     0.987
_diffrn_measured_fraction_theta_full     0.987
_diffrn_reflns_limit_h_min     -9
_diffrn_reflns_limit_h_max     9
_diffrn_reflns_limit_k_min     -11
_diffrn_reflns_limit_k_max     13
_diffrn_reflns_limit_l_min     -10
_diffrn_reflns_limit_l_max     16
_refine_special_details
;
Refinement of <i>F</i>^2^ against ALL reflections. The weighted <i>R</i>-factor
<i>wR</i> and goodness of fit <i>S</i> are based on <i>F</i>^2^, conventional
<i>R</i>-factors <i>R</i> are based on <i>F</i>, with <i>F</i> set to zero for
negative <i>F</i>^2^. The threshold expression of <i>F</i>^2^ >
2\s(<i>F</i>^2^) is used only for calculating <i>R</i>-factors(gt) <i>etc</i>.
and is not relevant to the choice of reflections for refinement.
<i>R</i>-factors based on <i>F</i>^2^ are statistically about twice as large
as those based on <i>F</i>, and <i>R</i>- factors based on ALL data will be
even larger.
The nitrate anion and solvent water molecule were modelled as being disordered.
The site occupancy factors of the two components of the nitrate refined to
0.856(14) and its complement. Those for the two components of the disordered
water molecule appeared to be significantly different and were refined to
0.727(16) and its complement. Minor components of the disordered atoms were
refined with isotropic displacement parameters. Water molecule hydrogen atoms
were not located.
;
_reflns_number_total     4251
_reflns_number_gt     2790
_reflns_threshold_expression     I>2\s(I)
_refine_ls_structure_factor_coef     Fsqd
_refine_ls_matrix_type     full
_refine_ls_R_factor_all     0.0976
_refine_ls_R_factor_gt     0.0568
_refine_ls_wR_factor_gt     0.1186
_refine_ls_wR_factor_ref     0.1357
_refine_ls_goodness_of_fit_ref     0.987
_refine_ls_restrained_S_all     0.987
_refine_ls_number_reflns     4251
_refine_ls_number_parameters     379
_refine_ls_number_restraints     0
_refine_ls_hydrogen_treatment     constr
_refine_ls_weighting_scheme     calc
_refine_ls_weighting_details
                 'calc w=1/[\s^2^(Fo^2^)+(0.0496P)^2^] where P=(Fo^2^+2Fc^2^)/3'
_atom_sites_solution_hydrogens     geom
_atom_sites_solution_primary     direct
_atom_sites_solution_secondary     difmap
_refine_ls_shift/su_max     0.002
_refine_ls_shift/su_mean     0
_refine_diff_density_max     0.434
_refine_diff_density_min     -0.267
_refine_ls_extinction_method     none
loop_
    _atom_type_symbol
    _atom_type_description
    _atom_type_scat_dispersion_real
    _atom_type_scat_dispersion_imag
    _atom_type_scat_source
    C C 0.0181 0.0091 'International Tables Vol C Tables 4.2.6.8 and 6.1.1.4'
    H H 0 0 'International Tables Vol C Tables 4.2.6.8 and 6.1.1.4'
    N N 0.0311 0.018 'International Tables Vol C Tables 4.2.6.8 and 6.1.1.4'
    O O 0.0492 0.0322 'International Tables Vol C Tables 4.2.6.8 and 6.1.1.4'
    Cr Cr -0.1635 2.4439 'International Tables Vol C Tables 4.2.6.8 and 6.1.1.4'
_computing_data_collection
;
CrysAlis PRO (Agilent, 2011)
;
_computing_cell_refinement
;
CrysAlis PRO (Agilent, 2011)
;
_computing_data_reduction
;
CrysAlis PRO (Agilent, 2011)
;
_computing_structure_solution     'SIR92 (Altomare <i>et al.</i>, 1994)'
_computing_structure_refinement     'SHELXL97 (Sheldrick, 2008)'
_computing_molecular_graphics     'ORTEPII (Johnson, 1976)'
_computing_publication_material     'WinGX (Farrugia, 2012)'
loop_
    _atom_site_type_symbol
    _atom_site_label
    _atom_site_fract_x
    _atom_site_fract_y
    _atom_site_fract_z
    _atom_site_U_iso_or_equiv
    _atom_site_adp_type
    _atom_site_calc_flag
    _atom_site_refinement_flags
    _atom_site_occupancy
    _atom_site_symmetry_multiplicity
    _atom_site_disorder_assembly
    _atom_site_disorder_group
    Cr Cr1 0.54166(9) 0.74547(6) 0.61375(5) 0.0373(2) Uani d . 1 1 . .
    N N11 0.7561(4) 0.6436(3) 0.6386(2) 0.0358(8) Uani d . 1 1 . .
    C C12 0.7217(6) 0.5754(4) 0.7256(3) 0.0413(10) Uani d . 1 1 . .
    C C13 0.8463(6) 0.4967(4) 0.7569(3) 0.0477(11) Uani d . 1 1 . .
    H H13 0.821 0.4509 0.8182 0.057 Uiso calc R 1 1 . .
    C C14 1.0056(6) 0.4866(4) 0.6976(3) 0.0491(11) Uani d . 1 1 . .
    H H14 1.0916 0.4319 0.7167 0.059 Uiso calc R 1 1 . .
    C C15 1.0425(6) 0.5553(4) 0.6101(3) 0.0452(10) Uani d . 1 1 . .
    H H15 1.1539 0.5499 0.5692 0.054 Uiso calc R 1 1 . .
    C C16 0.9120(5) 0.6332(4) 0.5828(3) 0.0382(9) Uani d . 1 1 . .
    H H16 0.9362 0.6803 0.5222 0.046 Uiso calc R 1 1 . .
    C C10 0.5485(6) 0.5899(4) 0.7818(3) 0.0437(10) Uani d . 1 1 . .
    H H10 0.5167 0.5473 0.8442 0.052 Uiso calc R 1 1 . .
    N N10 0.4359(4) 0.6618(3) 0.7463(2) 0.0385(8) Uani d . 1 1 . .
    C C21 0.1464(6) 0.7587(4) 0.7554(3) 0.0445(10) Uani d . 1 1 . .
    C C22 0.2644(6) 0.6824(4) 0.7983(3) 0.0442(10) Uani d . 1 1 . .
    C C23 0.2101(6) 0.6264(5) 0.8926(3) 0.0585(13) Uani d . 1 1 . .
    H H23 0.2878 0.5734 0.9215 0.07 Uiso calc R 1 1 . .
    C C24 0.0447(7) 0.6481(6) 0.9433(3) 0.0738(17) Uani d . 1 1 . .
    H H24 0.0101 0.6101 1.0075 0.089 Uiso calc R 1 1 . .
    C C25 -0.0730(7) 0.7238(6) 0.9031(4) 0.0772(19) Uani d . 1 1 . .
    H H25 -0.1872 0.7381 0.9387 0.093 Uiso calc R 1 1 . .
    C C26 -0.0193(6) 0.7777(5) 0.8101(4) 0.0597(13) Uani d . 1 1 . .
    H H26 -0.0987 0.8301 0.782 0.072 Uiso calc R 1 1 . .
    C C20 0.1775(6) 0.8256(4) 0.6544(3) 0.0457(10) Uani d . 1 1 . .
    O O21 0.3303(4) 0.8357(3) 0.6057(2) 0.0465(7) Uani d . 1 1 . .
    O O22 0.0532(4) 0.8712(3) 0.6203(3) 0.0635(9) Uani d . 1 1 . .
    N N31 0.6119(5) 0.8854(3) 0.6813(2) 0.0418(8) Uani d . 1 1 . .
    C C32 0.6966(6) 0.9635(4) 0.6123(3) 0.0467(11) Uani d . 1 1 . .
    C C33 0.7415(6) 1.0696(4) 0.6378(4) 0.0548(12) Uani d . 1 1 . .
    H H33 0.7988 1.1224 0.588 0.066 Uiso calc R 1 1 . .
    C C34 0.7011(7) 1.0973(4) 0.7376(4) 0.0619(14) Uani d . 1 1 . .
    H H34 0.732 1.1692 0.7576 0.074 Uiso calc R 1 1 . .
    C C35 0.6163(7) 1.0201(5) 0.8070(4) 0.0620(14) Uani d . 1 1 . .
    H H35 0.5875 1.0384 0.8756 0.074 Uiso calc R 1 1 . .
    C C36 0.5720(6) 0.9140(4) 0.7769(3) 0.0538(12) Uani d . 1 1 . .
    H H36 0.5123 0.8612 0.8257 0.065 Uiso calc R 1 1 . .
    C C30 0.7297(6) 0.9282(4) 0.5101(3) 0.0449(10) Uani d . 1 1 . .
    H H30 0.7933 0.9752 0.4581 0.054 Uiso calc R 1 1 . .
    N N30 0.6723(4) 0.8323(3) 0.4901(2) 0.0397(8) Uani d . 1 1 . .
    C C41 0.5867(5) 0.7161(4) 0.3666(3) 0.0399(10) Uani d . 1 1 . .
    C C42 0.6963(5) 0.7961(4) 0.3896(3) 0.0419(10) Uani d . 1 1 . .
    C C43 0.8237(6) 0.8424(4) 0.3149(3) 0.0547(12) Uani d . 1 1 . .
    H H43 0.9 0.8948 0.3316 0.066 Uiso calc R 1 1 . .
    C C44 0.8384(7) 0.8117(5) 0.2164(3) 0.0623(14) Uani d . 1 1 . .
    H H44 0.9261 0.842 0.1658 0.075 Uiso calc R 1 1 . .
    C C45 0.7261(7) 0.7375(5) 0.1919(3) 0.0571(13) Uani d . 1 1 . .
    H H45 0.7342 0.7187 0.124 0.069 Uiso calc R 1 1 . .
    C C46 0.6018(6) 0.6903(4) 0.2656(3) 0.0485(11) Uani d . 1 1 . .
    H H46 0.525 0.6393 0.2476 0.058 Uiso calc R 1 1 . .
    C C40 0.4502(6) 0.6555(4) 0.4412(3) 0.0415(10) Uani d . 1 1 . .
    O O41 0.4786(4) 0.6332(2) 0.53221(18) 0.0402(7) Uani d . 1 1 . .
    O O42 0.3241(4) 0.6254(3) 0.4119(2) 0.0503(8) Uani d . 1 1 . .
    N N1 0.4349(7) 0.7154(5) 1.0410(3) 0.0656(12) Uani d . 1 1 . .
    O O11 0.5173(8) 0.6206(5) 1.0362(4) 0.078(2) Uani d P 0.856(14) 1 A 1
    O O12 0.2875(9) 0.7275(7) 1.0988(3) 0.078(2) Uani d P 0.856(14) 1 A 1
    O O13 0.4921(9) 0.8027(4) 0.9909(3) 0.0713(17) Uani d P 0.856(14) 1 A 1
    O O14 0.354(3) 0.668(2) 1.1045(15) 0.031(7) Uiso d P 0.144(14) 1 A 2
    O O15 0.561(5) 0.656(4) 0.982(3) 0.089(12) Uiso d P 0.144(14) 1 A 2
    O O16 0.389(7) 0.816(4) 0.995(3) 0.092(12) Uiso d P 0.144(14) 1 A 2
    O O1 0.1743(16) 0.9903(10) 0.9800(8) 0.185(6) Uani d P 0.727(16) 1 B 1
    O O2 0.129(2) 0.9116(18) 1.0468(15) 0.100(8) Uiso d P 0.273(16) 1 B 2
loop_
    _atom_site_aniso_label
    _atom_site_aniso_U_11
    _atom_site_aniso_U_22
    _atom_site_aniso_U_33
    _atom_site_aniso_U_12
    _atom_site_aniso_U_13
    _atom_site_aniso_U_23
    Cr1 0.0381(4) 0.0373(4) 0.0385(3) 0.0040(3) -0.0158(3) 0.0012(3)
    N11 0.037(2) 0.0369(19) 0.0365(16) 0.0042(15) -0.0163(15) -0.0046(14)
    C12 0.046(3) 0.040(2) 0.040(2) 0.003(2) -0.0167(19) -0.0007(18)
    C13 0.055(3) 0.047(3) 0.043(2) 0.010(2) -0.021(2) 0.0056(19)
    C14 0.048(3) 0.049(3) 0.052(2) 0.016(2) -0.025(2) 0.000(2)
    C15 0.040(2) 0.048(3) 0.050(2) 0.005(2) -0.0144(19) -0.011(2)
    C16 0.044(3) 0.036(2) 0.0366(19) -0.0026(18) -0.0126(18) 0.0002(17)
    C10 0.054(3) 0.043(2) 0.0354(19) -0.002(2) -0.0125(19) 0.0000(18)
    N10 0.040(2) 0.040(2) 0.0370(16) 0.0031(16) -0.0134(15) -0.0011(15)
    C21 0.041(2) 0.049(3) 0.047(2) 0.005(2) -0.0178(19) -0.013(2)
    C22 0.045(3) 0.056(3) 0.034(2) -0.005(2) -0.0132(18) -0.0095(19)
    C23 0.047(3) 0.091(4) 0.039(2) 0.004(3) -0.015(2) -0.004(2)
    C24 0.052(3) 0.133(6) 0.036(2) -0.003(3) -0.008(2) 0.003(3)
    C25 0.045(3) 0.136(6) 0.050(3) 0.012(3) -0.011(2) -0.024(3)
    C26 0.045(3) 0.078(4) 0.061(3) 0.003(3) -0.020(2) -0.019(3)
    C20 0.041(3) 0.034(2) 0.067(3) -0.0011(19) -0.022(2) -0.006(2)
    O21 0.0393(18) 0.0467(18) 0.0559(16) 0.0077(14) -0.0209(14) 0.0026(14)
    O22 0.0394(18) 0.057(2) 0.094(2) 0.0046(16) -0.0276(17) 0.0244(18)
    N31 0.043(2) 0.0366(19) 0.0499(19) 0.0056(16) -0.0218(16) -0.0053(16)
    C32 0.040(2) 0.036(2) 0.069(3) 0.006(2) -0.028(2) 0.003(2)
    C33 0.045(3) 0.036(3) 0.090(3) 0.007(2) -0.033(2) -0.006(2)
    C34 0.059(3) 0.041(3) 0.096(4) 0.013(2) -0.042(3) -0.018(3)
    C35 0.066(3) 0.055(3) 0.075(3) 0.016(3) -0.037(3) -0.022(3)
    C36 0.053(3) 0.055(3) 0.058(3) 0.008(2) -0.023(2) -0.007(2)
    C30 0.040(2) 0.036(2) 0.060(3) 0.0017(19) -0.017(2) 0.006(2)
    N30 0.0346(19) 0.041(2) 0.0443(18) 0.0032(16) -0.0158(15) 0.0069(15)
    C41 0.036(2) 0.045(2) 0.038(2) 0.0094(19) -0.0125(17) 0.0020(18)
    C42 0.035(2) 0.044(2) 0.045(2) 0.0065(19) -0.0117(18) 0.0069(18)
    C43 0.043(3) 0.058(3) 0.060(3) 0.002(2) -0.008(2) 0.007(2)
    C44 0.053(3) 0.074(4) 0.051(3) 0.010(3) 0.003(2) 0.012(2)
    C45 0.054(3) 0.070(3) 0.043(2) 0.016(3) -0.008(2) 0.005(2)
    C46 0.049(3) 0.049(3) 0.046(2) 0.019(2) -0.016(2) -0.001(2)
    C40 0.043(3) 0.038(2) 0.045(2) 0.0071(19) -0.0155(19) -0.0049(18)
    O41 0.0452(17) 0.0414(16) 0.0371(13) -0.0019(13) -0.0171(12) 0.0030(11)
    O42 0.0506(19) 0.060(2) 0.0462(15) -0.0083(15) -0.0226(14) 0.0020(14)
    N1 0.085(4) 0.070(3) 0.047(2) -0.014(3) -0.024(2) 0.006(2)
    O11 0.115(4) 0.058(3) 0.068(4) 0.007(3) -0.040(3) 0.002(3)
    O12 0.081(4) 0.099(5) 0.051(2) -0.014(4) 0.001(2) -0.014(3)
    O13 0.067(4) 0.077(3) 0.063(3) 0.005(3) -0.008(2) 0.024(2)
    O1 0.227(12) 0.165(10) 0.144(8) 0.048(9) -0.028(8) 0.044(7)
_geom_special_details
;
All s.u.'s (except the s.u. in the dihedral angle between two l.s. planes) are
estimated using the full covariance matrix. The cell s.u.'s are taken into
account individually in the estimation of s.u.'s in distances, angles and
torsion angles; correlations between s.u.'s in cell parameters are only used
when they are defined by crystal symmetry. An approximate (isotropic)
treatment of cell s.u.'s is used for estimating s.u.'s involving l.s. planes.
;
loop_
    _geom_bond_atom_site_label_1
    _geom_bond_atom_site_label_2
    _geom_bond_site_symmetry_2
    _geom_bond_distance
    _geom_bond_publ_flag
    Cr1 O41 . 1.907(3) y
    Cr1 O21 . 1.915(3) y
    Cr1 N30 . 2.041(3) y
    Cr1 N10 . 2.047(3) y
    Cr1 N11 . 2.053(3) y
    Cr1 N31 . 2.065(3) y
    N11 C16 . 1.323(5) ?
    N11 C12 . 1.367(5) ?
    C12 C13 . 1.391(6) ?
    C12 C10 . 1.443(6) ?
    C13 C14 . 1.365(7) ?
    C13 H13 . 0.95 ?
    C14 C15 . 1.377(6) ?
    C14 H14 . 0.95 ?
    C15 C16 . 1.400(6) ?
    C15 H15 . 0.95 ?
    C16 H16 . 0.95 ?
    C10 N10 . 1.304(5) ?
    C10 H10 . 0.95 ?
    N10 C22 . 1.418(6) ?
    C21 C26 . 1.390(7) ?
    C21 C22 . 1.409(6) ?
    C21 C20 . 1.513(7) ?
    C22 C23 . 1.401(6) ?
    C23 C24 . 1.373(7) ?
    C23 H23 . 0.95 ?
    C24 C25 . 1.386(8) ?
    C24 H24 . 0.95 ?
    C25 C26 . 1.375(8) ?
    C25 H25 . 0.95 ?
    C26 H26 . 0.95 ?
    C20 O22 . 1.229(5) ?
    C20 O21 . 1.275(5) ?
    N31 C36 . 1.334(6) ?
    N31 C32 . 1.369(6) ?
    C32 C33 . 1.380(6) ?
    C32 C30 . 1.442(6) ?
    C33 C34 . 1.385(7) ?
    C33 H33 . 0.95 ?
    C34 C35 . 1.367(8) ?
    C34 H34 . 0.95 ?
    C35 C36 . 1.401(7) ?
    C35 H35 . 0.95 ?
    C36 H36 . 0.95 ?
    C30 N30 . 1.287(5) ?
    C30 H30 . 0.95 ?
    N30 C42 . 1.427(5) ?
    C41 C42 . 1.400(6) ?
    C41 C46 . 1.403(6) ?
    C41 C40 . 1.513(6) ?
    C42 C43 . 1.398(6) ?
    C43 C44 . 1.387(7) ?
    C43 H43 . 0.95 ?
    C44 C45 . 1.375(8) ?
    C44 H44 . 0.95 ?
    C45 C46 . 1.380(7) ?
    C45 H45 . 0.95 ?
    C46 H46 . 0.95 ?
    C40 O42 . 1.222(5) ?
    C40 O41 . 1.300(5) ?
    N1 O14 . 1.11(2) ?
    N1 O11 . 1.225(7) ?
    N1 O13 . 1.239(7) ?
    N1 O12 . 1.282(8) ?
    N1 O15 . 1.33(4) ?
    N1 O16 . 1.33(4) ?
loop_
    _geom_angle_atom_site_label_1
    _geom_angle_atom_site_label_2
    _geom_angle_atom_site_label_3
    _geom_angle_site_symmetry_1
    _geom_angle_site_symmetry_3
    _geom_angle
    _geom_angle_publ_flag
    O41 Cr1 O21 . . 89.52(12) ?
    O41 Cr1 N30 . . 91.12(13) ?
    O21 Cr1 N30 . . 92.67(13) ?
    O41 Cr1 N10 . . 94.27(13) ?
    O21 Cr1 N10 . . 92.10(14) ?
    N30 Cr1 N10 . . 172.82(14) ?
    O41 Cr1 N11 . . 92.27(12) ?
    O21 Cr1 N11 . . 173.61(13) ?
    N30 Cr1 N11 . . 93.43(14) ?
    N10 Cr1 N11 . . 81.65(14) ?
    O41 Cr1 N31 . . 170.57(13) ?
    O21 Cr1 N31 . . 86.65(13) ?
    N30 Cr1 N31 . . 80.47(14) ?
    N10 Cr1 N31 . . 94.47(14) ?
    N11 Cr1 N31 . . 92.48(13) ?
    C16 N11 C12 . . 118.7(3) ?
    C16 N11 Cr1 . . 130.0(3) ?
    C12 N11 Cr1 . . 111.3(3) ?
    N11 C12 C13 . . 121.7(4) ?
    N11 C12 C10 . . 115.7(4) ?
    C13 C12 C10 . . 122.6(4) ?
    C14 C13 C12 . . 118.5(4) ?
    C14 C13 H13 . . 120.7 ?
    C12 C13 H13 . . 120.7 ?
    C13 C14 C15 . . 120.4(4) ?
    C13 C14 H14 . . 119.8 ?
    C15 C14 H14 . . 119.8 ?
    C14 C15 C16 . . 118.4(4) ?
    C14 C15 H15 . . 120.8 ?
    C16 C15 H15 . . 120.8 ?
    N11 C16 C15 . . 122.3(4) ?
    N11 C16 H16 . . 118.9 ?
    C15 C16 H16 . . 118.9 ?
    N10 C10 C12 . . 119.5(4) ?
    N10 C10 H10 . . 120.2 ?
    C12 C10 H10 . . 120.2 ?
    C10 N10 C22 . . 122.7(4) ?
    C10 N10 Cr1 . . 111.8(3) ?
    C22 N10 Cr1 . . 125.4(3) ?
    C26 C21 C22 . . 118.3(4) ?
    C26 C21 C20 . . 114.1(4) ?
    C22 C21 C20 . . 127.6(4) ?
    C23 C22 C21 . . 119.2(4) ?
    C23 C22 N10 . . 120.3(4) ?
    C21 C22 N10 . . 120.5(4) ?
    C24 C23 C22 . . 120.1(5) ?
    C24 C23 H23 . . 120 ?
    C22 C23 H23 . . 120 ?
    C23 C24 C25 . . 121.7(5) ?
    C23 C24 H24 . . 119.2 ?
    C25 C24 H24 . . 119.2 ?
    C26 C25 C24 . . 117.9(5) ?
    C26 C25 H25 . . 121 ?
    C24 C25 H25 . . 121 ?
    C25 C26 C21 . . 122.7(5) ?
    C25 C26 H26 . . 118.6 ?
    C21 C26 H26 . . 118.6 ?
    O22 C20 O21 . . 120.4(4) ?
    O22 C20 C21 . . 119.0(4) ?
    O21 C20 C21 . . 120.6(4) ?
    C20 O21 Cr1 . . 131.4(3) ?
    C36 N31 C32 . . 118.1(4) ?
    C36 N31 Cr1 . . 129.7(3) ?
    C32 N31 Cr1 . . 111.8(3) ?
    N31 C32 C33 . . 122.8(4) ?
    N31 C32 C30 . . 114.8(4) ?
    C33 C32 C30 . . 122.4(5) ?
    C32 C33 C34 . . 118.4(5) ?
    C32 C33 H33 . . 120.8 ?
    C34 C33 H33 . . 120.8 ?
    C35 C34 C33 . . 119.3(5) ?
    C35 C34 H34 . . 120.3 ?
    C33 C34 H34 . . 120.3 ?
    C34 C35 C36 . . 120.0(5) ?
    C34 C35 H35 . . 120 ?
    C36 C35 H35 . . 120 ?
    N31 C36 C35 . . 121.4(5) ?
    N31 C36 H36 . . 119.3 ?
    C35 C36 H36 . . 119.3 ?
    N30 C30 C32 . . 119.4(4) ?
    N30 C30 H30 . . 120.3 ?
    C32 C30 H30 . . 120.3 ?
    C30 N30 C42 . . 121.3(4) ?
    C30 N30 Cr1 . . 113.3(3) ?
    C42 N30 Cr1 . . 125.3(3) ?
    C42 C41 C46 . . 117.7(4) ?
    C42 C41 C40 . . 125.8(3) ?
    C46 C41 C40 . . 116.5(4) ?
    C43 C42 C41 . . 120.7(4) ?
    C43 C42 N30 . . 120.6(4) ?
    C41 C42 N30 . . 118.7(4) ?
    C44 C43 C42 . . 119.8(5) ?
    C44 C43 H43 . . 120.1 ?
    C42 C43 H43 . . 120.1 ?
    C45 C44 C43 . . 120.1(5) ?
    C45 C44 H44 . . 119.9 ?
    C43 C44 H44 . . 119.9 ?
    C44 C45 C46 . . 120.3(4) ?
    C44 C45 H45 . . 119.9 ?
    C46 C45 H45 . . 119.9 ?
    C45 C46 C41 . . 121.3(5) ?
    C45 C46 H46 . . 119.4 ?
    C41 C46 H46 . . 119.4 ?
    O42 C40 O41 . . 123.6(4) ?
    O42 C40 C41 . . 118.6(4) ?
    O41 C40 C41 . . 117.6(4) ?
    C40 O41 Cr1 . . 124.6(3) ?
    O11 N1 O13 . . 121.1(6) ?
    O11 N1 O12 . . 120.9(6) ?
    O13 N1 O12 . . 118.0(6) ?
    O14 N1 O15 . . 119(2) ?
    O14 N1 O16 . . 126(2) ?
    O15 N1 O16 . . 111(2) ?
data_global
_journal_date_recd_electronic     2014-03-11
_journal_date_accepted     2014-03-12
_journal_name_full     'Acta Crystallographica, Section E'
_journal_year     2014
_journal_volume     70
_journal_issue      4
_journal_page_first     m136
_journal_page_last     m136
_journal_paper_category     QM
_journal_paper_doi     10.1107/S1600536814005649
_journal_coeditor_code     TK5300
_publ_contact_author_name     'Vassilyeva, Olga Yu.'
_publ_contact_author_address
;
Department of Inorganic Chemistry,
Taras Shevchenko National University of Kyiv,
64/13 Volodymyrska Street,
Kyiv 01601, Ukraine
;
_publ_contact_author_email     vassilyeva@univ.kiev.ua
_publ_contact_author_fax     '+380(44)296-2467'
_publ_contact_author_phone     '+380(44)235-4371'
_publ_section_title
;\
Bis{2-[(pyridin-2-yl)methylideneamino]benzoato-\k^3^<i>N</i>,<i>N</i>',\
<i>O</i>}chromium(III) nitrate monohydrate
;
loop_
    _publ_author_name
    _publ_author_address
    'Buvaylo, Elena A.'
;
Department of Inorganic Chemistry,
Taras Shevchenko National University of Kyiv,
64/13 Volodymyrska Street,
Kyiv 01601, Ukraine
;
    'Kokozay, Vladimir N.'
;
Department of Inorganic Chemistry,
Taras Shevchenko National University of Kyiv,
64/13 Volodymyrska Street,
Kyiv 01601, Ukraine
;
    'Vassilyeva, Olga Yu.'
;
Department of Inorganic Chemistry,
Taras Shevchenko National University of Kyiv,
64/13 Volodymyrska Street,
Kyiv 01601, Ukraine
;
    'Skelton, Brian W.'
;
Centre for Microscopy, Characterisation and Analysis,
University of Western Australia,
35 Stirling Highway,
Crawley,
WA 6009,
Australia
;
