# Supplementary material for: Bis{2-[(pyridin-2-yl)methyl­idene­amino]­benzoato-κ3 N,N′,O}chromium(III) nitrate monohydrate
Source: Acta Crystallogr Sect E Struct Rep Online. 2014 Mar 15;70(Pt 4):m136. doi: 10.1107/S1600536814005649 (PMC3998614; doi:10.1107/S1600536814005649)
Supplement: Supplementary file 2 [file e-70-0m136-Isup2.hkl]

#
# h,k,l, Fc-squared, Fo-squared, sigma(Fo-squared) and status flag
#
data_I
_shelx_title ' lv530 in P-1'
_shelx_refln_list_code          4
_shelx_F_calc_maximum      198.39
_exptl_crystal_F_000       598.00
_reflns_d_resolution_high  0.8375
 
loop_
 _symmetry_equiv_pos_as_xyz
 'x, y, z'
 '-x, -y, -z'
 
_cell_length_a     7.9131
_cell_length_b    11.4929
_cell_length_c    13.5627
_cell_angle_alpha  86.105
_cell_angle_beta   79.290
_cell_angle_gamma  85.566
 
_shelx_F_squared_multiplier     1.000
 
loop_
 _refln_index_h
 _refln_index_k
 _refln_index_l
 _refln_F_squared_calc
 _refln_F_squared_meas
 _refln_F_squared_sigma
 _refln_observed_status
   1   0   0     9900.71    10493.45    116.19 o
   2   0   0      771.45      737.30     17.48 o
   3   0   0       92.48       34.17     21.04 o
   4   0   0     1409.07     1496.84     97.14 o
   5   0   0      336.08      277.62     30.49 o
   6   0   0        3.21        0.00     65.73 o
   7   0   0      222.68      250.96     43.25 o
   8   0   0      176.51      161.01     34.40 o
   9   0   0        2.14       20.23     15.47 o
  -9   1   0       18.65        0.00     23.94 o
  -8   1   0       24.40       16.45     12.32 o
  -7   1   0        5.96        0.00     13.32 o
  -6   1   0      110.38       91.42     16.25 o
  -5   1   0      324.45      316.58     23.79 o
  -4   1   0     1864.54     1889.69    111.01 o
  -3   1   0     2083.27     2333.41    103.60 o
  -2   1   0     4909.07     5319.36    126.45 o
  -1   1   0       51.54       80.43     15.06 o
   0   1   0      199.91      204.19     15.60 o
   1   1   0      218.74      174.41     10.14 o
   2   1   0     1439.26     1089.38    129.82 o
   3   1   0       41.87        0.00     16.96 o
   4   1   0       11.87       21.35     17.42 o
   5   1   0      298.54      304.07     45.31 o
   6   1   0      188.07      153.95     34.74 o
   7   1   0        6.02        3.24     19.01 o
   8   1   0        8.56        0.00     18.62 o
   9   1   0       18.40       29.13     18.38 o
  -9   2   0       22.51       42.32     17.41 o
  -8   2   0      102.16       96.38     16.70 o
  -7   2   0       36.91       32.26     15.70 o
  -6   2   0        6.64        0.00     12.34 o
  -5   2   0       24.12       21.17     25.09 o
  -4   2   0      456.03      435.58     57.10 o
  -3   2   0      933.59     1047.07     74.37 o
  -2   2   0     3596.57     3286.95     95.77 o
  -1   2   0     6460.92     6594.09    125.46 o
   0   2   0    10656.39    10673.30    150.80 o
   1   2   0     2472.72     2502.44     75.71 o
   2   2   0      136.91      110.26     25.09 o
   3   2   0      470.81      380.48     45.74 o
   4   2   0        6.13        8.96     22.89 o
   5   2   0      220.30      216.09     47.85 o
   6   2   0        2.06        0.00     14.43 o
   7   2   0      169.80      151.21     23.32 o
   8   2   0       47.62       78.26     19.90 o
   9   2   0       17.93        0.00     14.87 o
  -8   3   0       78.71       89.91     24.14 o
  -7   3   0      293.66      295.57     24.18 o
  -6   3   0      580.81      519.56     37.63 o
  -5   3   0      523.20      531.44     25.38 o
  -4   3   0      267.95      333.67     54.34 o
  -3   3   0     1160.32     1151.92     82.66 o
  -2   3   0      192.49      200.49     33.99 o
  -1   3   0     6342.78     6640.07    150.77 o
   0   3   0     1030.78     1039.85     60.50 o
   1   3   0     2314.82     2296.95     89.76 o
   2   3   0      117.23      125.81     28.79 o
   3   3   0      138.56      103.08     29.54 o
   4   3   0      203.96      185.18     39.43 o
   5   3   0      245.45      195.14     25.56 o
   6   3   0      845.40      760.61     39.12 o
   7   3   0      323.32      293.46     47.26 o
   8   3   0       27.32        4.08     17.38 o
   9   3   0       42.45       39.99     16.71 o
  -8   4   0        6.38        7.83     17.71 o
  -7   4   0       97.17      104.86     19.91 o
  -6   4   0      154.46      159.08     26.08 o
  -5   4   0        4.54        0.00     12.33 o
  -4   4   0        9.94       14.70     10.72 o
  -3   4   0       21.26        0.00     19.80 o
  -2   4   0      322.07      357.10     47.15 o
  -1   4   0       99.03       52.28     23.05 o
   0   4   0      408.68      556.01     53.01 o
   1   4   0      215.71      224.51     38.87 o
   2   4   0       84.92       38.91     23.23 o
   3   4   0      527.86      522.50     61.59 o
   4   4   0       13.96       17.97     22.06 o
   5   4   0       48.11       30.50     15.77 o
   6   4   0       51.60       43.34     12.77 o
   7   4   0      261.64      237.35     30.42 o
   8   4   0        2.67        0.00     16.51 o
   9   4   0       10.67        0.00     16.50 o
  -8   5   0       93.79      111.47     25.26 o
  -7   5   0      113.43      133.85     22.42 o
  -6   5   0        7.49       13.26     14.07 o
  -5   5   0      280.40      295.47     21.26 o
  -4   5   0       48.99       45.06     10.35 o
  -3   5   0       63.44       40.13     34.54 o
  -2   5   0     1686.39     1857.45    108.74 o
  -1   5   0      208.01      188.66     39.25 o
   0   5   0        3.62        0.00     19.01 o
   1   5   0      330.58      365.28     50.52 o
   2   5   0      765.85      744.08     52.39 o
   3   5   0      765.24      705.26     74.72 o
   4   5   0      215.31      219.13     25.84 o
   5   5   0     1375.14     1258.39     48.43 o
   6   5   0     1246.83     1180.43     55.92 o
   7   5   0      598.68      629.48     55.23 o
   8   5   0       17.64       34.19     20.79 o
  -8   6   0        7.21        0.00     13.17 o
  -7   6   0       13.60       19.41     13.67 o
  -6   6   0      105.17      124.07     21.10 o
  -5   6   0      227.98      197.54     21.41 o
  -4   6   0       10.83       11.41     11.15 o
  -3   6   0       21.36       15.98      9.87 o
  -2   6   0       13.05        7.00     21.86 o
  -1   6   0      552.18      578.11     65.98 o
   0   6   0       20.96       32.64     21.45 o
   1   6   0      395.26      409.59     60.30 o
   2   6   0     1087.21     1006.43     94.70 o
   3   6   0      451.27      392.77     33.26 o
   4   6   0     1207.04     1159.69     67.86 o
   5   6   0       13.51       18.14     13.99 o
   6   6   0      149.94      115.14     30.04 o
   7   6   0       64.26       41.54     19.91 o
   8   6   0       12.78        0.00     18.60 o
  -7   7   0       57.35       60.03     28.01 o
  -6   7   0       24.39       16.22     19.80 o
  -5   7   0      254.49      236.96     19.11 o
  -4   7   0       90.96      105.41     15.93 o
  -3   7   0      217.82      229.40     17.85 o
  -2   7   0      330.14      335.26     19.99 o
  -1   7   0       30.71       35.09     13.55 o
   0   7   0      127.14      110.09     35.75 o
   1   7   0        7.32       29.62     29.32 o
   2   7   0      297.94      287.29     31.49 o
   3   7   0      947.44      991.27     39.67 o
   4   7   0     1135.82     1173.25     45.05 o
   5   7   0      613.55      617.73     40.45 o
   6   7   0       85.73      109.91     20.53 o
   7   7   0        6.95       50.61     23.12 o
   8   7   0       76.80       91.80     12.75 o
  -7   8   0       13.76       41.98     16.56 o
  -6   8   0       61.02       43.97     15.58 o
  -5   8   0       29.32       12.14     10.06 o
  -4   8   0        1.58        0.00      9.51 o
  -3   8   0      108.82      129.42     16.17 o
  -2   8   0      566.48      530.06     26.61 o
  -1   8   0       36.34       39.11      7.95 o
   0   8   0      571.13      537.30     22.12 o
   1   8   0      264.38      264.73     21.89 o
   2   8   0      820.67      937.46     69.74 o
   3   8   0      392.25      381.46     37.35 o
   4   8   0       90.39      127.43     24.26 o
   5   8   0       56.83       82.54     20.79 o
   6   8   0       89.96       81.16     31.74 o
   7   8   0       71.70      100.69     15.69 o
  -6   9   0      191.34      168.18     49.34 o
  -5   9   0      192.30      184.74     18.35 o
  -4   9   0       35.76       46.53     13.77 o
  -3   9   0        7.36       18.57     11.29 o
  -2   9   0       52.57       42.16     12.37 o
  -1   9   0       40.68       35.95      8.94 o
   0   9   0      202.73      184.00     19.47 o
   1   9   0       44.84       48.40     14.79 o
   2   9   0       48.47       50.51     23.86 o
   3   9   0       38.72       33.37     25.14 o
   4   9   0       25.33       43.00     24.26 o
   5   9   0       12.56       56.87     30.40 o
   6   9   0        4.13        0.00     21.83 o
   7   9   0        2.82        0.00     19.33 o
  -5  10   0        0.17        0.00     19.35 o
  -4  10   0       33.99       30.64     10.82 o
  -3  10   0        2.14        0.00     11.63 o
  -2  10   0      106.61      121.93     17.35 o
  -1  10   0       76.67       64.27     12.41 o
   0  10   0      230.63      239.95     19.40 o
   1  10   0       36.58       22.73     12.94 o
   2  10   0       14.50       19.30     19.92 o
   3  10   0      220.58      190.53     39.37 o
   4  10   0       81.54      130.98     35.93 o
   5  10   0       95.00      102.54     33.02 o
   6  10   0        0.21        0.00     19.17 o
  -4  11   0       51.01       47.45     19.46 o
  -3  11   0       15.30       17.71     10.68 o
  -2  11   0        8.63        1.12     11.09 o
  -1  11   0       90.92       89.59     15.30 o
   0  11   0      182.50      189.63     15.40 o
   1  11   0       41.91       44.24     13.48 o
   2  11   0        1.80        0.00     11.65 o
   3  11   0       20.72       20.50     12.05 o
   4  11   0        4.58       14.25     15.91 o
   5  11   0       11.27       26.44     20.86 o
   6  11   0       24.84       27.36     16.74 o
  -3  12   0      105.06      129.68     17.35 o
  -2  12   0        3.94       11.21     17.41 o
  -1  12   0       21.95        6.99     18.71 o
   0  12   0      126.33      139.50     30.86 o
   1  12   0      122.95      130.40     21.19 o
   2  12   0        3.78       23.48     11.32 o
   3  12   0       19.88       25.28     12.24 o
   4  12   0        2.90        0.00     11.24 o
  -2  13   0       47.53       34.88     16.79 o
  -1  13   0        4.27       17.69     16.92 o
   0  13   0       35.68       58.41     19.61 o
   1  13   0       44.84       55.80     19.51 o
   2  13   0        0.18        0.00     17.46 o
   3  13   0       12.57        0.00     15.46 o
  -3 -13   1       14.28        6.76     14.11 o
  -2 -13   1       18.60       45.28     16.32 o
  -1 -13   1      216.94      221.27     29.94 o
   0 -13   1       43.67       61.68     19.68 o
   1 -13   1       46.55       77.89     20.43 o
   2 -13   1       58.96       81.58     18.23 o
  -4 -12   1       26.67       32.92     14.06 o
  -3 -12   1       69.79       86.09     17.46 o
  -2 -12   1       39.75       21.62     16.75 o
  -1 -12   1       88.36       89.74     15.56 o
   0 -12   1        3.49       12.34     12.83 o
   1 -12   1       18.97        2.82     11.89 o
   2 -12   1       21.08        4.86     12.93 o
   3 -12   1        0.80        0.00      8.40 o
  -5 -11   1        9.27        6.54     38.00 o
  -4 -11   1        0.38        9.49     21.66 o
  -3 -11   1       16.76       52.33     23.34 o
  -2 -11   1       65.86       78.51     19.36 o
  -1 -11   1      166.98      182.24     25.46 o
   0 -11   1      464.99      473.57     30.70 o
   1 -11   1      133.87      149.48     23.43 o
   2 -11   1       29.25       16.40     10.98 o
   3 -11   1       18.54       21.35     12.40 o
   4 -11   1       45.28       32.52     12.72 o
  -6 -10   1        8.68        0.00     19.85 o
  -5 -10   1      231.20      247.81     40.38 o
  -4 -10   1      154.30      158.28     37.71 o
  -3 -10   1       38.22       36.49     25.63 o
  -2 -10   1       79.84      102.48     22.02 o
  -1 -10   1       81.46      112.34     24.54 o
   0 -10   1      940.13      972.89     68.00 o
   1 -10   1      124.05      137.88     17.40 o
   2 -10   1       29.37       13.51     11.47 o
   3 -10   1        0.98       12.06     11.07 o
   4 -10   1       55.52       50.45     13.52 o
   5 -10   1       48.50       62.05     19.72 o
  -7  -9   1        1.22       10.27     15.97 o
  -6  -9   1       40.90       83.06     28.53 o
  -5  -9   1       44.69       41.18     23.97 o
  -4  -9   1       70.85       71.21     30.16 o
  -3  -9   1        2.26        0.00     24.40 o
  -2  -9   1        5.32       17.45     23.10 o
  -1  -9   1       24.34       29.90     13.87 o
   0  -9   1      444.72      416.69     29.46 o
   1  -9   1      202.21      199.76     17.46 o
   2  -9   1       10.19       10.67     12.00 o
   3  -9   1       12.61       17.60     12.51 o
   4  -9   1       68.65       79.95     15.28 o
   5  -9   1       33.01       24.48     12.86 o
   6  -9   1        3.21        0.00     10.59 o
  -7  -8   1       69.16      104.91     26.51 o
  -6  -8   1        8.04        8.42     16.86 o
  -5  -8   1        4.35       20.67     15.62 o
  -4  -8   1      221.04      250.79     41.12 o
  -3  -8   1      865.56      849.54     56.21 o
  -2  -8   1     1918.26     1853.03     77.41 o
  -1  -8   1      859.86      903.17     52.87 o
   0  -8   1      248.34      239.90     22.34 o
   1  -8   1        7.17        4.47     13.55 o
   2  -8   1       65.52       69.51     13.52 o
   3  -8   1       12.35       10.27     10.84 o
   4  -8   1      419.23      398.40     27.05 o
   5  -8   1      145.69      144.01     15.16 o
   6  -8   1      208.56      203.08     23.71 o
   7  -8   1       35.39       10.85     10.23 o
  -8  -7   1        9.09       36.13     19.17 o
  -7  -7   1        2.79       23.29     14.89 o
  -6  -7   1       26.22        9.57     19.03 o
  -5  -7   1      417.93      402.98     47.27 o
  -4  -7   1      357.15      335.16     28.28 o
  -3  -7   1       32.27       71.57     22.41 o
  -2  -7   1     1734.96     1724.10     94.97 o
  -1  -7   1       14.12       14.45     25.62 o
   0  -7   1      153.84      161.11     42.76 o
   1  -7   1      209.40      199.86     19.16 o
   2  -7   1      984.05      982.09     32.61 o
   3  -7   1      580.47      560.99     26.86 o
   4  -7   1        9.47       42.40     12.80 o
   5  -7   1       63.68       34.70     15.87 o
   6  -7   1       27.61       10.51     30.38 o
   7  -7   1       17.87        9.72     16.29 o
  -8  -6   1       24.78       30.02     23.41 o
  -7  -6   1       41.34       74.99     26.14 o
  -6  -6   1       91.11      111.26     28.00 o
  -5  -6   1       86.92       76.35     26.63 o
  -4  -6   1     1512.97     1469.01     64.72 o
  -3  -6   1     1119.81     1085.00     46.73 o
  -2  -6   1     2793.24     2783.36    155.19 o
  -1  -6   1      759.53      716.88     76.39 o
   0  -6   1       18.18       40.92     26.19 o
   1  -6   1      149.51      181.84     44.51 o
   2  -6   1     1012.65     1020.60     90.46 o
   3  -6   1        0.38        2.52      9.53 o
   4  -6   1      324.00      308.11     21.17 o
   5  -6   1      372.21      342.44     37.62 o
   6  -6   1      544.57      550.79     57.42 o
   7  -6   1      320.79      309.17     28.69 o
   8  -6   1        3.90       32.79     18.30 o
  -7  -5   1      104.18       91.90     18.67 o
  -6  -5   1      130.61      127.85     17.01 o
  -5  -5   1      600.13      543.79     31.73 o
  -4  -5   1        2.09        0.00     12.74 o
  -3  -5   1       98.53       57.27     29.72 o
  -2  -5   1        1.66       14.69     14.57 o
  -1  -5   1      125.24      142.60     37.18 o
   0  -5   1       22.71       29.28     27.30 o
   1  -5   1      221.15      215.19     42.64 o
   2  -5   1     6920.29     7624.03    223.75 o
   3  -5   1     2855.31     2706.06    144.79 o
   4  -5   1      378.34      371.10     21.32 o
   5  -5   1      306.37      310.27     36.57 o
   6  -5   1      416.06      455.23     53.01 o
   7  -5   1       10.11       34.22     15.87 o
   8  -5   1       15.99       27.72     17.94 o
  -8  -4   1        0.93        0.00     18.41 o
  -7  -4   1       64.79       40.96     14.52 o
  -6  -4   1        3.93        5.86     11.32 o
  -5  -4   1       55.62       31.11     10.70 o
  -4  -4   1      376.46      401.40     61.15 o
  -3  -4   1      974.88      844.01     79.36 o
  -2  -4   1      266.70      211.48     40.55 o
  -1  -4   1     1411.27     1365.66     87.90 o
   0  -4   1      304.84      347.86     45.96 o
   1  -4   1      111.57       88.72     28.11 o
   2  -4   1     1321.34     1258.00     85.19 o
   3  -4   1      389.56      382.12     36.95 o
   4  -4   1       12.50       28.66     11.77 o
   5  -4   1      371.79      352.80     25.60 o
   6  -4   1        6.74        9.79     12.24 o
   7  -4   1      383.24      347.35     47.50 o
   8  -4   1       10.52        0.00     17.62 o
  -8  -3   1       12.36       10.07     17.92 o
  -7  -3   1       49.26       53.17     28.83 o
  -6  -3   1      111.86      129.50     21.67 o
  -5  -3   1      163.60      140.43     14.22 o
  -4  -3   1      333.61      296.67     50.97 o
  -3  -3   1       71.92       72.40     27.98 o
  -2  -3   1      355.84      410.83     47.13 o
  -1  -3   1     1038.10     1141.31     66.66 o
   0  -3   1     1586.22     1693.04     80.28 o
   1  -3   1       16.91       20.16     19.82 o
   2  -3   1     6799.24     6526.57    170.22 o
   3  -3   1     5587.09     6242.57    186.64 o
   4  -3   1     2516.51     2602.39    137.70 o
   5  -3   1     1607.95     1612.23     43.05 o
   6  -3   1      509.48      492.41     37.97 o
   7  -3   1       11.83        0.00     13.60 o
   8  -3   1       76.94       76.96     16.41 o
  -9  -2   1        4.88        0.00     17.31 o
  -8  -2   1       16.12       20.25     16.59 o
  -7  -2   1       16.55       26.31     21.64 o
  -6  -2   1        5.86       12.21     11.73 o
  -5  -2   1      324.45      288.12     26.70 o
  -4  -2   1     1193.17     1396.49     99.25 o
  -3  -2   1      158.36      105.78     32.10 o
  -2  -2   1       18.91        8.68     17.94 o
  -1  -2   1       81.09       68.36     19.60 o
   0  -2   1      391.87      330.21     32.83 o
   1  -2   1    14190.50    15013.39    200.47 o
   2  -2   1     7837.92     8318.59    172.13 o
   3  -2   1       42.60       58.93     22.66 o
   4  -2   1      640.96      692.01     69.49 o
   5  -2   1     1455.08     1649.80     51.75 o
   6  -2   1      571.80      544.92     34.17 o
   7  -2   1        5.89        0.00     15.17 o
   8  -2   1      336.29      395.04     38.87 o
  -9  -1   1       41.58       52.72     22.24 o
  -8  -1   1        4.32       13.45     13.62 o
  -7  -1   1       52.96       40.68     23.18 o
  -6  -1   1      110.16       90.56     16.10 o
  -5  -1   1      552.83      597.82     34.95 o
  -4  -1   1       43.38       14.11     18.86 o
  -3  -1   1      334.92      349.17     44.57 o
  -2  -1   1      176.44      193.25     27.97 o
  -1  -1   1     1685.21     1674.05     57.07 o
   0  -1   1     1958.44     2307.94     38.46 o
   1  -1   1     1068.02     1067.33     43.68 o
   2  -1   1    23082.75    24937.66    258.83 o
   3  -1   1     2990.55     3111.18    114.29 o
   4  -1   1      832.81      801.34     71.23 o
   5  -1   1      445.21      476.12     28.27 o
   6  -1   1       28.57       30.45     11.94 o
   7  -1   1       10.09        0.00     21.21 o
   8  -1   1        0.51        1.00     12.52 o
   9  -1   1       49.43       43.69     18.32 o
  -9   0   1        0.12       24.00     38.21 o
  -8   0   1        0.54        0.00     20.52 o
  -7   0   1       17.35       13.66     19.76 o
  -6   0   1      411.26      386.11     23.83 o
  -5   0   1     1028.72     1030.49     38.87 o
  -4   0   1       86.67       38.88     25.00 o
  -3   0   1      205.76      244.06     39.40 o
  -2   0   1     1694.54     1889.87     76.95 o
  -1   0   1     2091.68     2101.70     63.83 o
   0   0   1     6509.44     6865.79     42.94 o
   1   0   1      706.49      769.36     29.63 o
   2   0   1     4445.86     4623.31     62.01 o
   3   0   1     1089.07     1082.55     33.72 o
   4   0   1       11.05        0.00     17.60 o
   5   0   1       11.88        8.50     15.82 o
   6   0   1      174.81      147.41     18.68 o
   7   0   1       15.01       24.43     21.63 o
   8   0   1      338.72      336.42     45.75 o
   9   0   1       88.84       94.43     31.88 o
  -9   1   1       22.34       50.72     18.67 o
  -8   1   1      120.07      116.69     28.82 o
  -7   1   1       47.43       38.55     14.66 o
  -6   1   1      381.53      367.91     24.44 o
  -5   1   1       18.19       16.32      9.98 o
  -4   1   1       15.00        6.14     19.21 o
  -3   1   1       33.28       55.57     26.10 o
  -2   1   1      916.09     1067.19     60.51 o
  -1   1   1     1014.26     1033.40     27.49 o
   0   1   1     5634.19     6214.95     51.53 o
   1   1   1     1380.91     1451.32     28.76 o
   2   1   1      106.04       80.96     11.24 o
   3   1   1       17.99       14.31      7.43 o
   4   1   1     1381.04     1229.84     85.54 o
   5   1   1       68.16       77.49     18.19 o
   6   1   1      169.86      177.22     26.79 o
   7   1   1       67.37      107.27     32.18 o
   8   1   1        1.26        1.23     19.39 o
   9   1   1        0.82        7.21     16.18 o
  -8   2   1       52.47       92.36     23.53 o
  -7   2   1       98.48      102.18     20.60 o
  -6   2   1      103.10      112.87     17.11 o
  -5   2   1      344.66      337.93     18.07 o
  -4   2   1      204.27      221.93     41.77 o
  -3   2   1     3598.41     3669.95    139.94 o
  -2   2   1      133.85      117.47     26.21 o
  -1   2   1     1710.15     1747.12     62.76 o
   0   2   1      831.81      827.52     28.43 o
   1   2   1     8781.36     8483.29    302.00 o
   2   2   1     1694.82     1676.55     44.33 o
   3   2   1      568.44      551.82     27.80 o
   4   2   1       69.49       80.77     32.02 o
   5   2   1       60.52       35.14     14.26 o
   6   2   1      251.13      228.96     28.53 o
   7   2   1      341.24      327.32     46.39 o
   8   2   1      363.35      390.24     49.24 o
   9   2   1      144.45      118.58     26.41 o
  -8   3   1      147.61      147.91     18.24 o
  -7   3   1      396.41      460.73     48.26 o
  -6   3   1       14.55       13.76     14.70 o
  -5   3   1      149.48      151.05     17.30 o
  -4   3   1       94.94      117.84     36.83 o
  -3   3   1      664.30      740.64     67.68 o
  -2   3   1      577.31      511.56     46.65 o
  -1   3   1     4058.84     4334.01    116.97 o
   0   3   1      289.08      233.39     29.83 o
   1   3   1      106.82      110.65     20.13 o
   2   3   1      657.67      573.98     31.73 o
   3   3   1      307.42      274.76     39.79 o
   4   3   1       15.72       24.03     21.05 o
   5   3   1      106.91       96.41     20.22 o
   6   3   1      955.40      893.94     56.18 o
   7   3   1      625.68      628.54     41.17 o
   8   3   1       21.50       26.87     12.23 o
   9   3   1        0.12        0.00     17.94 o
  -8   4   1       24.05       35.15     16.91 o
  -7   4   1       54.63       65.38     25.55 o
  -6   4   1       36.61       28.31     12.69 o
  -5   4   1        5.85       24.67     12.42 o
  -4   4   1      486.03      496.63     27.92 o
  -3   4   1     2005.80     2025.44    118.79 o
  -2   4   1      445.84      327.36     43.19 o
  -1   4   1      206.60      225.92     34.26 o
   0   4   1     2057.43     2298.22     96.20 o
   1   4   1      868.50      817.85     62.50 o
   2   4   1      972.18      884.81     65.60 o
   3   4   1      420.71      322.34     47.81 o
   4   4   1       30.38        0.00     19.80 o
   5   4   1      171.92      190.25     19.59 o
   6   4   1       43.93       26.42     18.03 o
   7   4   1      370.61      350.79     27.42 o
   8   4   1      133.60      166.38     21.19 o
   9   4   1       35.13       45.01     19.68 o
  -8   5   1      193.56      209.15     28.69 o
  -7   5   1      431.73      430.35     49.34 o
  -6   5   1      104.31      107.84     16.79 o
  -5   5   1      204.69      200.49     24.45 o
  -4   5   1      865.75      848.80     31.90 o
  -3   5   1       63.75       44.57     23.21 o
  -2   5   1      251.51      288.72     44.08 o
  -1   5   1      280.17      324.22     44.36 o
   0   5   1        4.90        7.73     18.37 o
   1   5   1     1176.32     1098.00     79.69 o
   3   5   1      253.62      196.90     42.05 o
   4   5   1      350.99      353.12     36.58 o
   5   5   1      234.13      166.71     19.33 o
   6   5   1     1277.27     1232.02     56.85 o
   7   5   1      151.68      150.97     23.52 o
   8   5   1       11.73        7.44     18.91 o
  -7   6   1       96.31       95.98     25.56 o
  -6   6   1        4.83        2.63     11.29 o
  -5   6   1      398.41      427.63     49.92 o
  -4   6   1        8.49        0.00      8.95 o
  -3   6   1      202.05      213.22     17.76 o
  -2   6   1      504.62      517.52     62.87 o
  -1   6   1     2055.08     2154.55    118.03 o
   0   6   1       12.90        0.00     18.39 o
   1   6   1      124.91      175.96     39.22 o
   2   6   1      352.64      339.46     55.59 o
   3   6   1       16.03       53.19     32.82 o
   4   6   1       82.83      111.36     20.12 o
   5   6   1      216.34      186.11     26.64 o
   6   6   1       84.68       59.44     25.65 o
   7   6   1       46.97       35.61     26.24 o
   8   6   1        3.67        0.00     14.06 o
  -7   7   1       76.18       65.65     20.39 o
  -6   7   1      203.85      235.49     21.54 o
  -5   7   1       97.91      120.80     17.25 o
  -4   7   1      345.07      360.07     21.59 o
  -3   7   1        1.77        0.00      9.60 o
  -2   7   1       29.19       26.63      8.77 o
  -1   7   1      728.51      725.80     32.16 o
   0   7   1      813.57      916.83     88.42 o
   1   7   1       38.23       16.74     24.93 o
   2   7   1      377.74      366.76     34.23 o
   3   7   1      742.15      775.42     41.90 o
   4   7   1      585.75      589.09     32.92 o
   5   7   1       92.84      113.77     22.83 o
   6   7   1       18.06       40.60     16.71 o
   7   7   1        2.83        0.00     14.56 o
   8   7   1       56.38       54.62     15.60 o
  -6   8   1       22.23        4.85     11.61 o
  -5   8   1      114.15      117.65     15.98 o
  -4   8   1      106.01      112.05     13.91 o
  -3   8   1      225.15      229.40     20.45 o
  -2   8   1      362.09      365.02     22.67 o
  -1   8   1      609.52      591.98     20.92 o
   0   8   1       92.81       83.07     10.84 o
   1   8   1       22.47       15.73     11.07 o
   2   8   1      352.47      365.70     22.39 o
   3   8   1       15.81        0.00     14.62 o
   4   8   1       28.46       23.83     13.38 o
   5   8   1      208.58      194.29     25.51 o
   6   8   1       48.62       30.05     14.79 o
   7   8   1        5.28       12.30     16.97 o
  -6   9   1      143.82      156.38     58.98 o
  -5   9   1       66.64       55.07     36.28 o
  -4   9   1       32.24       36.04     12.39 o
  -3   9   1        6.12        1.87     10.80 o
  -2   9   1      249.65      251.11     22.66 o
  -1   9   1        1.48       16.23      8.81 o
   0   9   1       47.55       38.03      9.90 o
   1   9   1        7.17        5.87     12.02 o
   2   9   1       62.51       23.60     14.35 o
   3   9   1      263.07      299.87     35.08 o
   4   9   1       78.82      120.14     30.97 o
   5   9   1      111.28      109.97     22.07 o
   6   9   1        3.88        0.00     15.22 o
   7   9   1        7.73       52.60     31.71 o
  -5  10   1       23.42       19.17     16.91 o
  -4  10   1       18.13       25.46     21.08 o
  -3  10   1       94.26      109.92     20.44 o
  -2  10   1      364.49      321.82     30.25 o
  -1  10   1      219.12      227.54     21.73 o
   0  10   1      148.97      137.09     15.38 o
   1  10   1      229.45      245.33     18.78 o
   2  10   1       37.47       40.07     12.30 o
   3  10   1      369.82      391.76     51.82 o
   4  10   1        2.63       11.98     19.62 o
   5  10   1        6.26        2.64     21.66 o
   6  10   1        2.87        0.00     21.48 o
  -4  11   1        6.48       35.03     19.07 o
  -3  11   1        5.99        0.00     12.99 o
  -2  11   1        0.44        0.00     17.42 o
  -1  11   1       14.01       20.20     14.70 o
   0  11   1       48.26       82.98     16.28 o
   1  11   1       43.38       49.07     11.69 o
   2  11   1       60.46       51.05     13.92 o
   3  11   1       11.93       23.99     15.41 o
   4  11   1        4.79       11.17     15.25 o
   5  11   1       36.52       24.30     21.14 o
   6  11   1       22.74       14.60     16.31 o
  -3  12   1       84.55       85.17     20.46 o
  -2  12   1       41.25       67.67     17.43 o
  -1  12   1       41.87       44.35     15.57 o
   0  12   1      100.44       94.35     18.18 o
   1  12   1      104.96      124.17     17.08 o
   2  12   1       13.98       20.03     17.97 o
   3  12   1       21.93       31.75     11.24 o
   4  12   1        1.50        0.00     14.05 o
   5  12   1       52.88       44.42     17.59 o
  -2  13   1       34.57       23.98     14.67 o
  -1  13   1        1.15        6.26     15.84 o
   0  13   1        6.12       14.60     14.39 o
   1  13   1      100.02      125.28     26.30 o
   2  13   1       13.38       15.82     10.42 o
   3  13   1       42.39       66.83     18.54 o
  -2 -13   2       13.51       24.16     16.68 o
  -1 -13   2       61.22       80.20     21.07 o
   0 -13   2       11.33       12.30     14.04 o
   1 -13   2      106.26       99.21     22.80 o
  -4 -12   2        1.33       16.92     11.97 o
  -3 -12   2        1.78       13.75     25.33 o
  -2 -12   2        4.60        0.00     23.86 o
  -1 -12   2       32.62       31.85     12.36 o
   0 -12   2      347.06      331.89     29.50 o
   1 -12   2        3.79        0.00     13.00 o
   2 -12   2       36.85       63.17     15.28 o
   3 -12   2      214.68      202.59     55.63 o
  -5 -11   2       48.57       73.99     22.15 o
  -4 -11   2       15.83        0.00     21.85 o
  -3 -11   2       11.47       50.12     25.93 o
  -2 -11   2       23.13       33.11     24.77 o
  -1 -11   2       96.07       93.60     19.25 o
   0 -11   2      504.54      503.51     30.11 o
   1 -11   2      166.77      153.76     37.12 o
   2 -11   2      211.60      190.16     24.15 o
   3 -11   2       33.89       35.10     11.73 o
   4 -11   2       66.07       60.75     21.81 o
  -6 -10   2       44.97       57.26     13.50 o
  -5 -10   2       54.07       42.10     24.96 o
  -4 -10   2        2.39        7.41     18.99 o
  -3 -10   2       57.84       59.99     30.04 o
  -2 -10   2       54.13       48.51     25.67 o
  -1 -10   2       58.95       63.78     27.62 o
   0 -10   2       67.09       75.83     17.84 o
   1 -10   2       84.98       67.82     19.11 o
   2 -10   2       77.57       50.47     13.96 o
   3 -10   2      261.00      284.61     22.64 o
   4 -10   2       72.02       78.69     15.99 o
   5 -10   2      322.62      241.80     30.07 o
  -6  -9   2       43.88       46.63     15.43 o
  -5  -9   2      197.46      202.55     40.21 o
  -4  -9   2        8.08        0.00     20.58 o
  -3  -9   2      141.83       89.45     30.74 o
  -2  -9   2       43.54       30.57     23.30 o
  -1  -9   2      660.16      779.53     64.95 o
   0  -9   2     1603.67     1530.14     88.22 o
   1  -9   2     1136.55     1135.72     53.14 o
   2  -9   2      215.38      209.04     20.49 o
   3  -9   2       79.02       66.01     15.14 o
   4  -9   2      529.49      534.89     30.87 o
   5  -9   2       17.28       42.57     15.85 o
   6  -9   2      102.18       72.63     27.59 o
  -7  -8   2      138.18      149.78     35.73 o
  -6  -8   2       22.43       27.83     15.81 o
  -5  -8   2        4.58        0.00     16.70 o
  -4  -8   2       47.59        1.93     19.55 o
  -3  -8   2      701.13      693.53     62.56 o
  -2  -8   2      296.18      254.99     52.73 o
  -1  -8   2       66.67       88.51     20.28 o
   0  -8   2       66.43       65.42     20.47 o
   1  -8   2       38.23       27.20     11.55 o
   2  -8   2       44.12       22.53      9.73 o
   3  -8   2        9.44        7.39     10.69 o
   4  -8   2      212.70      190.92     20.08 o
   5  -8   2      123.71       87.61     18.94 o
   6  -8   2      161.31      138.18     19.80 o
   7  -8   2       17.82        0.00     14.36 o
  -7  -7   2       21.73        6.08     14.67 o
  -6  -7   2        0.98        7.76     21.87 o
  -4  -7   2       37.93       84.29     27.93 o
  -3  -7   2       28.21        6.14     13.54 o
  -2  -7   2     1247.76     1207.32     59.97 o
  -1  -7   2       58.93      104.61     20.77 o
   0  -7   2      102.69      109.47     20.59 o
   1  -7   2      435.41      409.89     43.57 o
   2  -7   2       81.67       81.07     11.88 o
   3  -7   2      331.46      322.73     20.96 o
   4  -7   2       18.68       31.25     11.79 o
   5  -7   2        1.99        2.45     35.71 o
   6  -7   2       67.41       80.41     26.20 o
   7  -7   2       51.19       67.38     16.31 o
  -8  -6   2      112.20      123.09     26.28 o
  -7  -6   2      133.08      127.21     26.46 o
  -6  -6   2       25.14       11.83     13.99 o
  -5  -6   2       25.69       40.10     21.89 o
  -4  -6   2       53.85       41.81     16.02 o
  -3  -6   2      495.69      475.42     31.85 o
  -2  -6   2       66.66       85.84     35.63 o
  -1  -6   2        6.42        0.00     21.38 o
   0  -6   2      374.66      359.32     57.00 o
   1  -6   2      278.64      282.85     53.17 o
   2  -6   2      122.39      146.69     41.51 o
   3  -6   2      393.23      413.60     21.36 o
   4  -6   2      303.43      321.18     21.34 o
   5  -6   2      283.20      249.85     28.16 o
   6  -6   2      343.24      374.70     50.24 o
   7  -6   2      386.93      384.06     30.74 o
   8  -6   2       14.09       31.23     16.39 o
  -8  -5   2       51.07       97.33     17.97 o
  -7  -5   2       68.54       23.91     20.79 o
  -6  -5   2       10.68        9.92     12.28 o
  -5  -5   2       13.94       11.30     12.89 o
  -4  -5   2       45.25       73.76     14.08 o
  -3  -5   2       37.61       42.28     26.61 o
  -2  -5   2      388.16      361.50     39.39 o
  -1  -5   2       88.84       48.10     27.74 o
   0  -5   2      133.54      193.61     40.44 o
   1  -5   2      308.02      259.83     47.11 o
   2  -5   2      122.42      146.54     37.89 o
   3  -5   2      771.03      758.06     79.86 o
   4  -5   2      147.49      133.01     16.94 o
   5  -5   2        1.12        0.00     12.40 o
   6  -5   2       19.94       45.21     28.12 o
   7  -5   2       49.61       88.55     29.46 o
   8  -5   2       56.51       79.58     23.30 o
  -8  -4   2        3.25        0.00     16.87 o
  -7  -4   2      158.80      155.51     33.98 o
  -6  -4   2       44.62       20.49     11.81 o
  -5  -4   2       46.12       25.86     10.47 o
  -4  -4   2       79.62       70.39     20.22 o
  -3  -4   2       94.53       49.26     30.12 o
  -2  -4   2      194.53      207.06     41.63 o
  -1  -4   2        2.40        3.06     14.36 o
   0  -4   2      189.61      178.47     35.96 o
   1  -4   2       24.02       29.67     21.01 o
   2  -4   2       25.46       11.67     17.85 o
   3  -4   2        9.96       35.30     24.50 o
   4  -4   2      331.32      307.72     22.17 o
   5  -4   2      892.03      912.30     34.22 o
   6  -4   2     1445.27     1423.11     61.76 o
   7  -4   2      314.89      329.75     31.70 o
   8  -4   2      112.99      131.94     26.27 o
  -8  -3   2       25.19       22.96     18.42 o
  -7  -3   2        0.75        0.67     19.29 o
  -6  -3   2       58.94       92.74     41.68 o
  -5  -3   2       66.28       56.99     10.92 o
  -4  -3   2       39.03       67.02     28.86 o
  -3  -3   2      357.20      319.68     49.01 o
  -2  -3   2       13.86       21.13     23.02 o
  -1  -3   2     3673.75     3735.04    221.82 o
   0  -3   2     3453.88     3396.94    115.36 o
   1  -3   2     1374.30     1627.16     83.53 o
   2  -3   2      296.72      273.69     38.17 o
   3  -3   2     7393.05     7976.12    210.54 o
   4  -3   2     2945.63     2986.55    147.53 o
   5  -3   2       12.76       30.43     11.04 o
   6  -3   2      189.04      203.55     26.02 o
   7  -3   2      317.53      266.45     29.44 o
   8  -3   2        5.79        0.00     13.74 o
  -8  -2   2        2.87       37.20     23.17 o
  -7  -2   2       50.58       40.08     17.91 o
  -6  -2   2      121.45       81.59     18.25 o
  -5  -2   2      192.77      191.69     16.55 o
  -4  -2   2      926.96      867.44     81.54 o
  -3  -2   2      288.23      258.54     43.40 o
  -2  -2   2       67.91       56.75     21.53 o
  -1  -2   2       41.01       46.06     18.92 o
   0  -2   2     1606.87     1753.52     70.00 o
   1  -2   2     6592.88     6958.86    140.97 o
   2  -2   2     3537.47     3475.29    115.22 o
   3  -2   2     5618.59     5717.33    163.41 o
   4  -2   2     4061.08     4202.07    162.06 o
   5  -2   2      327.52      326.90     24.04 o
   6  -2   2       34.56       30.92     12.19 o
   7  -2   2       15.77       19.01     16.99 o
   8  -2   2      330.19      323.44     28.40 o
   9  -2   2      159.10      181.89     26.29 o
  -8  -1   2        5.56        0.00     20.20 o
  -7  -1   2       91.72       68.28     18.40 o
  -6  -1   2       36.53       19.53     14.24 o
  -5  -1   2      136.93      141.89     18.41 o
  -4  -1   2      131.36       68.62     30.20 o
  -3  -1   2     1270.38     1156.64     79.50 o
  -2  -1   2     2599.87     2378.11    166.66 o
  -1  -1   2     7965.96     8136.34    137.77 o
   0  -1   2     2490.92     2843.30     84.35 o
   1  -1   2      664.91      861.40     41.78 o
   2  -1   2     1599.02     1736.12     67.18 o
   3  -1   2       31.50       36.95     18.18 o
   4  -1   2        6.38        6.21     17.91 o
   5  -1   2       33.73       29.75      9.34 o
   6  -1   2      110.92       83.60     17.01 o
   7  -1   2       13.54        0.00     19.41 o
   8  -1   2       39.97       35.16     13.59 o
   9  -1   2        3.06        2.86     14.67 o
  -8   0   2       44.36       38.63     23.63 o
  -7   0   2      187.13      177.76     25.03 o
  -6   0   2      650.11      641.91     32.14 o
  -5   0   2     2088.00     2065.53     47.19 o
  -4   0   2     1543.47     1534.08    104.63 o
  -3   0   2      308.47      489.35     52.53 o
  -2   0   2     2344.54     2633.91     95.15 o
  -1   0   2     2019.62     2092.70     53.43 o
   0   0   2      329.07      276.37      8.44 o
   1   0   2       86.42      101.26      9.12 o
   2   0   2      170.44      191.76     15.75 o
   3   0   2     1171.45     1166.07     40.85 o
   4   0   2       33.64       12.67     16.65 o
   5   0   2       31.74       25.63     13.25 o
   6   0   2      287.04      259.03     23.55 o
   7   0   2      428.87      445.94     53.26 o
   8   0   2      280.51      334.67     46.35 o
   9   0   2      167.32      173.28     29.82 o
  -8   1   2       32.55       61.51     24.54 o
  -7   1   2       40.29       15.89     15.90 o
  -6   1   2        4.97       19.19     10.87 o
  -5   1   2      294.22      272.57     19.06 o
  -4   1   2      854.14      870.45     80.47 o
  -3   1   2      946.41      930.07     71.82 o
  -2   1   2      136.84      118.70     25.94 o
  -1   1   2      170.25      142.89     13.47 o
   0   1   2     2876.19     2685.23     31.05 o
   1   1   2     1059.06     1104.70     24.02 o
   2   1   2      662.62      678.79     26.81 o
   3   1   2       22.54       17.55      9.64 o
   4   1   2       24.03        9.91     15.83 o
   5   1   2       45.17       66.22     17.05 o
   6   1   2        8.76       36.76     14.68 o
   7   1   2       12.51       28.98     19.16 o
   8   1   2       44.78       13.22     31.45 o
   9   1   2       42.24       36.22     14.41 o
  -8   2   2      130.77      153.15     16.07 o
  -7   2   2      160.27      158.93     22.62 o
  -6   2   2      181.43      181.67     19.34 o
  -5   2   2     1264.77     1370.28     45.77 o
  -4   2   2     1101.05     1163.99     94.93 o
  -3   2   2      401.29      416.51     50.89 o
  -2   2   2     2596.26     2574.97    102.45 o
  -1   2   2     1170.06     1070.78     34.12 o
   0   2   2       13.69       18.18      8.80 o
   1   2   2     1192.76     1349.53     56.01 o
   2   2   2       23.41       13.97      9.10 o
   3   2   2       76.37       83.34     17.16 o
   4   2   2       58.32       69.45     24.66 o
   5   2   2      225.17      220.61     46.68 o
   6   2   2      455.56      392.15     36.91 o
   7   2   2      203.21      182.18     36.66 o
   8   2   2       45.31       82.87     26.76 o
   9   2   2      222.89      214.02     22.78 o
  -8   3   2       38.70       46.75     11.93 o
  -7   3   2      286.72      336.08     29.96 o
  -6   3   2       67.70       43.34     13.94 o
  -5   3   2        0.12        0.00     17.37 o
  -4   3   2      338.46      308.49     53.65 o
  -3   3   2       16.81       13.83     24.17 o
  -2   3   2       66.05       26.99     20.91 o
  -1   3   2      913.26      885.68     37.05 o
   0   3   2      523.12      594.67     29.96 o
   1   3   2    22064.45    23516.80    262.01 o
   2   3   2     1471.50     1596.51     50.67 o
   3   3   2       66.02       42.20     13.47 o
   4   3   2       28.83        0.00     21.02 o
   5   3   2      236.32      152.51     42.79 o
   6   3   2        1.28        0.00     68.41 o
   7   3   2      162.29      106.96     42.53 o
   8   3   2        2.02        3.17     10.90 o
   9   3   2       75.23       76.68     19.21 o
  -8   4   2       32.69       37.69     14.00 o
  -7   4   2      138.02      137.44     21.06 o
  -6   4   2       32.20       30.30     13.06 o
  -5   4   2       22.04       13.34     10.26 o
  -4   4   2      508.11      561.39     37.94 o
  -3   4   2      711.48      676.79     71.23 o
  -2   4   2        8.69       20.75     15.76 o
  -1   4   2        5.94        2.97     14.54 o
   0   4   2      626.85      680.26     37.55 o
   1   4   2     4560.11     4884.01     98.29 o
   2   4   2      464.11      434.43     32.30 o
   3   4   2      805.63      746.50     42.49 o
   4   4   2      546.43      422.24     55.69 o
   5   4   2       15.86        0.00     14.31 o
   6   4   2      427.74      376.24     32.01 o
   7   4   2      452.53      414.25     35.00 o
   8   4   2      158.07      166.33     22.61 o
   9   4   2       35.02       40.96     18.98 o
  -8   5   2       33.51       63.90     19.16 o
  -7   5   2       89.72       83.19     17.90 o
  -6   5   2        9.50       10.77     11.87 o
  -5   5   2      141.56      120.07     16.00 o
  -4   5   2        8.42       17.85      9.17 o
  -3   5   2      164.92      160.18     21.41 o
  -2   5   2      217.92      210.68     39.65 o
  -1   5   2     2208.56     2315.11    107.07 o
   0   5   2     2512.91     2837.18    118.35 o
   1   5   2     3316.50     3439.81    133.94 o
   2   5   2      438.68      381.11     52.42 o
   3   5   2       27.03        8.00     17.85 o
   4   5   2      601.71      577.66     77.02 o
   5   5   2       17.83        4.44     12.85 o
   6   5   2       77.75       57.89     17.80 o
   7   5   2        3.15       11.53     14.75 o
   8   5   2       34.17       16.52     16.74 o
   9   5   2        5.85       16.28     16.32 o
  -7   6   2        9.86        4.61     19.18 o
  -6   6   2       75.43       84.09     15.00 o
  -5   6   2       59.42       73.96     14.91 o
  -4   6   2      243.70      240.64     16.71 o
  -3   6   2       89.90       78.38      9.62 o
  -2   6   2      740.11      785.34     75.25 o
  -1   6   2      110.64      125.35     31.81 o
   0   6   2       67.87       37.26     22.90 o
   1   6   2     1115.95     1257.37     90.42 o
   2   6   2      641.08      679.48     73.32 o
   3   6   2      339.08      356.58     58.27 o
   4   6   2      162.43      149.46     19.17 o
   5   6   2      102.02      112.91     19.66 o
   6   6   2       53.60       67.41     22.25 o
   7   6   2       45.31       59.92     18.72 o
   8   6   2       19.39       27.50     22.60 o
  -7   7   2        9.26        4.42     18.77 o
  -6   7   2      205.39      183.68     19.08 o
  -5   7   2      310.68      334.27     25.18 o
  -4   7   2      109.00      123.44     14.07 o
  -3   7   2      321.22      294.93     17.73 o
  -2   7   2     1035.02     1029.30     40.42 o
  -1   7   2     3555.04     3795.21     60.35 o
   0   7   2      604.53      632.07     38.68 o
   1   7   2       54.55       51.47     30.68 o
   2   7   2      277.16      251.80     26.28 o
   3   7   2      392.05      393.72     25.82 o
   4   7   2      686.50      713.37     36.47 o
   5   7   2       14.68        0.00     14.83 o
   6   7   2       10.67        3.34     13.59 o
   7   7   2        7.47       29.13     15.66 o
   8   7   2        4.99       19.80     18.08 o
  -6   8   2      164.82      145.14     19.12 o
  -5   8   2      194.58      166.33     22.90 o
  -4   8   2      361.72      369.55     25.47 o
  -3   8   2       59.79       68.78     20.06 o
  -2   8   2      216.03      173.68     19.61 o
  -1   8   2     1235.04     1226.44     37.93 o
   0   8   2      407.12      382.06     19.30 o
   1   8   2       13.61        4.93      9.09 o
   2   8   2       45.66       44.01      9.68 o
   3   8   2       89.16       84.20     11.33 o
   4   8   2        7.04       15.64     14.14 o
   5   8   2        3.42       16.70     15.86 o
   6   8   2       89.85      101.59     20.96 o
   7   8   2      102.68       94.79     26.93 o
   8   8   2       87.24      160.68     25.88 o
  -6   9   2       24.43       18.08     10.42 o
  -5   9   2        0.11        1.69     12.87 o
  -4   9   2       27.45       31.99     21.72 o
  -3   9   2        1.04       29.38     20.54 o
  -2   9   2      123.88      106.19     19.86 o
  -1   9   2       57.87       70.11     14.61 o
   0   9   2      202.74      206.33     16.75 o
   1   9   2       20.37       38.78     12.27 o
   2   9   2       76.41       70.20     10.78 o
   3   9   2      535.12      548.54     30.79 o
   4   9   2       95.41      143.56     32.60 o
   5   9   2       53.26       96.71     21.90 o
   6   9   2        4.06       13.82     27.13 o
   7   9   2        1.05        7.25     11.77 o
  -5  10   2      177.31      196.33     29.69 o
  -4  10   2      212.27      243.38     35.73 o
  -3  10   2      132.58      142.59     22.35 o
  -2  10   2      156.05      155.26     23.00 o
  -1  10   2      157.80      153.53     18.48 o
   0  10   2      150.06      140.82     18.92 o
   1  10   2        3.14        0.00      9.70 o
   2  10   2       10.51        7.62      9.95 o
   3  10   2        4.14        0.00     16.61 o
   4  10   2       78.01       90.37     21.06 o
   5  10   2       49.73       78.81     19.93 o
   6  10   2       75.24       89.38     16.87 o
  -4  11   2        0.02        0.00     15.48 o
  -3  11   2       21.03       28.23     14.85 o
  -2  11   2        2.87        0.00     13.36 o
  -1  11   2        5.48       19.11     17.86 o
   0  11   2        4.61       14.47     11.66 o
   1  11   2       44.44       52.33     11.60 o
   2  11   2        5.49       12.22      9.53 o
   3  11   2       29.42       29.84     11.53 o
   4  11   2       29.51       44.55     21.16 o
   5  11   2       16.01       16.01     20.31 o
   6  11   2        8.79        0.00     14.59 o
  -3  12   2        5.87        0.00     15.71 o
  -2  12   2        3.33        0.00     13.15 o
  -1  12   2        2.46        5.40     12.76 o
   0  12   2       10.55       10.15     12.13 o
   1  12   2        1.24        1.77     10.72 o
   2  12   2       23.89       10.81     10.45 o
   3  12   2       43.16        0.00     12.29 o
   4  12   2       11.51       37.62     19.88 o
   5  12   2      155.24      227.31     28.41 o
  -1  13   2       15.13        1.13     14.99 o
   0  13   2       90.15      110.95     16.56 o
   1  13   2      214.41      225.23     30.69 o
   2  13   2       12.48       23.33     11.47 o
   3  13   2       14.84       10.97     14.27 o
  -2 -13   3        7.44       35.82     14.50 o
  -1 -13   3        6.01        2.49     13.11 o
   0 -13   3        1.89       11.78     20.29 o
   1 -13   3       51.33       73.09     18.03 o
  -4 -12   3        4.98       26.45     17.74 o
  -3 -12   3       12.32        7.99     11.51 o
  -2 -12   3       26.32       29.20     25.99 o
  -1 -12   3        7.50        4.20     11.79 o
   0 -12   3       12.72       18.40     14.75 o
   1 -12   3       33.80       27.83     14.27 o
   2 -12   3        5.08       16.78     11.40 o
   3 -12   3      220.03      235.38     40.23 o
  -5 -11   3       71.30       76.84     13.91 o
  -4 -11   3       54.20       49.16     23.21 o
  -3 -11   3       18.99       60.16     27.80 o
  -2 -11   3       11.99        0.00     19.90 o
  -1 -11   3        7.76        0.00     15.12 o
   0 -11   3        7.57       19.89     14.50 o
   1 -11   3      123.59       90.56     19.05 o
   2 -11   3      180.14      186.58     24.45 o
   3 -11   3       52.01       57.87     15.77 o
   4 -11   3       33.88       27.88     19.15 o
  -6 -10   3       96.92      136.93     23.85 o
  -5 -10   3        6.09        0.00     21.63 o
  -4 -10   3        0.15       17.65     22.90 o
  -3 -10   3       90.05       81.25     31.03 o
  -2 -10   3       94.06      102.11     31.65 o
  -1 -10   3      356.12      343.75     47.67 o
   0 -10   3      119.72      128.81     22.45 o
   1 -10   3      459.66      434.12     35.74 o
   2 -10   3      194.00      174.16     24.18 o
   3 -10   3      113.59      103.74     15.57 o
   4 -10   3      131.49      152.44     23.30 o
   5 -10   3       36.06       53.87     17.22 o
  -6  -9   3        1.35        7.31     13.86 o
  -5  -9   3      271.96      319.62     30.57 o
  -4  -9   3      124.48      125.75     23.29 o
  -3  -9   3        7.48        3.79     18.54 o
  -2  -9   3      108.52      147.28     37.70 o
  -1  -9   3      345.07      345.10     49.42 o
   0  -9   3      432.88      503.19     54.58 o
   1  -9   3       16.60       15.32     16.63 o
   2  -9   3        0.48        0.00     14.15 o
   3  -9   3       13.13       26.72     12.10 o
   4  -9   3       52.71       47.55     12.77 o
   5  -9   3        7.43       16.46     18.17 o
   6  -9   3      145.90      151.36     28.38 o
  -7  -8   3       66.10       91.88     16.20 o
  -6  -8   3       77.65       74.31     14.52 o
  -5  -8   3       22.04       15.28     30.74 o
  -4  -8   3        1.28       27.95     16.28 o
  -3  -8   3       26.59        0.00     15.10 o
  -2  -8   3       14.56        6.92     13.03 o
  -1  -8   3        2.33        0.00     38.89 o
   0  -8   3      308.40      306.42     34.05 o
   1  -8   3      373.03      357.81     28.75 o
   2  -8   3      353.40      330.31     21.73 o
   3  -8   3       14.41       28.65     12.01 o
   4  -8   3       25.47       27.33     15.71 o
   5  -8   3       28.52       25.46     37.20 o
   6  -8   3      146.22      167.32     21.98 o
   7  -8   3       45.00       53.71     12.53 o
  -7  -7   3       68.30       91.56     13.51 o
  -6  -7   3        6.32       14.25     12.25 o
  -5  -7   3       39.25       63.20     19.85 o
  -4  -7   3      711.66      755.79     46.81 o
  -3  -7   3      165.73      173.49     22.27 o
  -2  -7   3      119.16      104.47     17.25 o
  -1  -7   3       89.48       91.82     15.82 o
   0  -7   3       32.24       49.31     17.69 o
   1  -7   3      215.66      230.28     27.31 o
   2  -7   3       13.63        9.35      9.86 o
   3  -7   3        4.12       19.19     10.15 o
   4  -7   3        1.52       29.18     15.45 o
   5  -7   3      199.38      184.42     24.55 o
   6  -7   3      150.05      120.09     28.27 o
   7  -7   3       54.53       37.83     17.07 o
  -8  -6   3       85.47       92.07     22.37 o
  -7  -6   3       70.30      106.06     23.26 o
  -6  -6   3       18.77       21.81     25.55 o
  -5  -6   3        8.89       29.79     23.58 o
  -4  -6   3        0.93       47.97     15.42 o
  -3  -6   3       87.34       90.76     17.44 o
  -2  -6   3      511.19      532.17     62.13 o
  -1  -6   3      145.48      161.65     38.68 o
   0  -6   3      113.11       90.86     34.46 o
   1  -6   3      552.61      569.90     69.57 o
   2  -6   3      283.55      289.00     29.82 o
   3  -6   3       29.09       31.42      9.21 o
   4  -6   3       36.34       47.26     15.13 o
   5  -6   3      162.94      144.03     21.39 o
   6  -6   3      111.84       94.87     29.39 o
   7  -6   3      153.11      132.09     31.69 o
   8  -6   3       33.82       37.14     11.55 o
  -8  -5   3        0.26       12.52     19.10 o
  -7  -5   3       28.52       27.88     13.32 o
  -6  -5   3       70.35       37.04     19.26 o
  -5  -5   3      300.37      255.30     54.85 o
  -4  -5   3      199.86      188.96     19.56 o
  -3  -5   3      604.01      600.31     54.08 o
  -2  -5   3      655.75      561.95     49.41 o
  -1  -5   3     1342.59     1181.71     91.33 o
   0  -5   3        9.77       11.74     19.79 o
   1  -5   3      726.48      762.01     73.26 o
   2  -5   3      314.75      293.74     49.59 o
   3  -5   3        5.51       16.55     15.37 o
   4  -5   3      277.33      282.39     19.07 o
   5  -5   3      159.18      164.96     17.11 o
   6  -5   3       16.16       33.45     15.93 o
   7  -5   3      271.77      216.29     38.30 o
   8  -5   3      238.62      272.71     25.08 o
  -8  -4   3       11.51       28.71     13.11 o
  -7  -4   3       43.71       32.47     24.08 o
  -6  -4   3       68.88       53.42     16.41 o
  -5  -4   3       54.63       47.44     42.94 o
  -4  -4   3       29.37       40.19     12.73 o
  -3  -4   3       61.83       50.65     29.46 o
  -2  -4   3      328.71      286.24     47.50 o
  -1  -4   3      495.36      500.69     39.98 o
   0  -4   3      101.84      126.29     34.18 o
   1  -4   3      975.61     1052.16     78.01 o
   2  -4   3      474.72      520.25     59.75 o
   3  -4   3      170.46      154.21     36.04 o
   4  -4   3      356.64      394.56     21.20 o
   5  -4   3     1849.33     1701.73     69.03 o
   6  -4   3      407.32      443.19     36.12 o
   7  -4   3       19.26        4.56     16.74 o
   8  -4   3        1.75        6.15     11.85 o
  -8  -3   3        0.10        0.00     13.81 o
  -7  -3   3       49.55       57.53     25.33 o
  -6  -3   3      299.48      272.81     28.78 o
  -5  -3   3      320.04      295.08     30.44 o
  -4  -3   3       21.37       39.81      9.42 o
  -3  -3   3     1613.14     1590.90    105.49 o
  -2  -3   3     3866.41     4143.57    150.02 o
  -1  -3   3    10180.32    11149.65    218.52 o
   0  -3   3      886.68      965.43     64.18 o
   1  -3   3       10.05       23.69     18.16 o
   2  -3   3        8.41       20.85     21.60 o
   3  -3   3       70.58       82.87     26.93 o
   4  -3   3      686.83      588.83     65.07 o
   5  -3   3      495.78      504.74     30.79 o
   6  -3   3      387.04      384.50     34.07 o
   7  -3   3      105.96      126.10     22.32 o
   8  -3   3       18.81       49.89     22.55 o
  -8  -2   3        2.90       11.65     13.21 o
  -7  -2   3        7.56        0.00     20.73 o
  -6  -2   3      272.35      249.59     20.12 o
  -5  -2   3      289.86      253.79     17.14 o
  -4  -2   3      910.77      942.84     89.69 o
  -3  -2   3        0.74        8.66     20.90 o
  -2  -2   3     1502.16     1489.43     84.16 o
  -1  -2   3      397.39      410.22     40.84 o
   0  -2   3       86.76      111.31     16.26 o
   1  -2   3      710.33      844.29     53.86 o
   2  -2   3     1925.91     1892.08     86.02 o
   3  -2   3     9351.10    10357.27    213.24 o
   4  -2   3      925.06      936.72     85.43 o
   5  -2   3       65.61       44.94     11.61 o
   6  -2   3       15.56       10.79     12.98 o
   7  -2   3      200.87      184.69     26.40 o
   8  -2   3       10.39        7.35     19.55 o
   9  -2   3       17.36       11.08     13.35 o
  -8  -1   3        5.82       12.98     12.93 o
  -7  -1   3       85.78       80.86     19.57 o
  -6  -1   3      123.26       86.57     20.01 o
  -5  -1   3      243.68      183.88     16.77 o
  -4  -1   3      454.30      397.20     59.52 o
  -3  -1   3     2656.99     2472.36    118.43 o
  -2  -1   3     4145.02     4494.75    114.17 o
  -1  -1   3       81.47       95.94     20.86 o
   0  -1   3     1467.60     1490.55     37.32 o
   1  -1   3      657.80      829.49     42.99 o
   2  -1   3     1540.56     1838.58     65.67 o
   3  -1   3      295.73      254.18     22.87 o
   4  -1   3      236.47      265.98     43.84 o
   5  -1   3        2.59        0.00     12.30 o
   6  -1   3       28.13       33.00     20.24 o
   7  -1   3      436.91      431.24     37.07 o
   8  -1   3      288.54      295.18     42.76 o
   9  -1   3       17.50        0.00     17.29 o
  -8   0   3       92.22      111.59     18.15 o
  -7   0   3        4.25        0.00     13.31 o
  -6   0   3      393.02      336.93     30.16 o
  -5   0   3      342.45      309.00     20.25 o
  -4   0   3      317.36      259.87     48.55 o
  -3   0   3        0.79       32.63     24.61 o
  -2   0   3      185.12      211.09     14.95 o
  -1   0   3       75.72       79.74     11.93 o
   0   0   3     4346.41     4424.74     62.52 o
   1   0   3     1141.55     1115.18     60.68 o
   2   0   3     1778.11     1744.95     43.04 o
   3   0   3     1006.95      873.65     37.46 o
   4   0   3     1093.73     1028.79     71.33 o
   5   0   3       82.75       88.98     28.81 o
   6   0   3      635.54      602.75     40.38 o
   7   0   3        4.51        0.00     22.42 o
   8   0   3       21.50       24.18     24.52 o
   9   0   3       25.80       23.67     15.62 o
  -8   1   3        0.29        0.00     12.10 o
  -7   1   3       50.98       44.15     13.30 o
  -6   1   3       37.46       18.98     12.00 o
  -5   1   3       80.94       74.18     11.69 o
  -4   1   3     1848.15     1764.44    115.67 o
  -3   1   3      126.08      169.49     36.16 o
  -2   1   3      803.79      842.61     40.31 o
  -1   1   3     1061.77     1040.14     35.14 o
   0   1   3      366.16      336.85     16.53 o
   1   1   3      362.88      361.30     32.34 o
   2   1   3     2666.59     2631.72     50.17 o
   3   1   3       73.13       53.28     11.93 o
   4   1   3      697.16      748.47     60.15 o
   5   1   3      166.78      178.01     29.39 o
   6   1   3      199.02      175.67     22.51 o
   7   1   3      124.19      105.20     30.84 o
   8   1   3       10.13       37.90     22.17 o
   9   1   3       69.89       33.99     18.51 o
  -8   2   3      138.46      154.84     15.94 o
  -7   2   3      164.64      189.55     24.53 o
  -6   2   3      201.12      194.65     27.65 o
  -5   2   3      461.73      412.66     26.93 o
  -4   2   3     1006.97     1096.23     94.58 o
  -3   2   3        1.33        0.00     18.32 o
  -2   2   3       58.87       48.56     12.80 o
  -1   2   3      138.91      147.63     18.51 o
   0   2   3     1248.93     1308.92     31.99 o
   1   2   3    39356.85    41152.97    337.74 o
   2   2   3      380.93      304.64     20.33 o
   3   2   3     1516.78     1503.41     49.40 o
   4   2   3      701.49      687.00     57.24 o
   5   2   3     1801.13     1895.28    106.73 o
   6   2   3      949.88      906.63     68.93 o
   7   2   3       25.04        0.11     19.92 o
   8   2   3       59.37       56.66     18.15 o
   9   2   3       49.37       76.23     15.97 o
  -8   3   3        2.63        0.00      9.14 o
  -7   3   3        4.84       17.60     11.42 o
  -6   3   3       46.02       26.22     16.48 o
  -5   3   3       59.73       61.73     10.12 o
  -4   3   3      390.04      401.42     25.35 o
  -3   3   3      288.73      283.94     47.63 o
  -2   3   3       19.04       10.55     18.40 o
  -1   3   3       26.26       19.95     10.65 o
   0   3   3      168.23      243.15     19.83 o
   1   3   3    10693.87    11707.41    132.33 o
   2   3   3     2418.10     2426.97     61.93 o
   3   3   3      781.97      728.60     37.80 o
   4   3   3      426.40      427.72     49.90 o
   5   3   3       17.25        9.83     14.81 o
   6   3   3       76.88       69.99     24.81 o
   7   3   3       24.23       15.14     21.07 o
   8   3   3       24.82       34.18     16.32 o
   9   3   3      224.46      239.78     17.85 o
  -8   4   3       91.39      107.69     22.21 o
  -7   4   3      310.14      376.05     21.35 o
  -6   4   3        9.53        7.23     11.17 o
  -5   4   3      257.92      280.67     22.75 o
  -4   4   3       25.79       37.60     10.16 o
  -3   4   3        1.36        7.26     19.23 o
  -2   4   3       15.94        6.28     17.53 o
  -1   4   3       43.24       49.01     14.01 o
   0   4   3      141.52      128.68     18.83 o
   1   4   3     3862.95     3934.48    128.95 o
   2   4   3     3458.97     3792.39    128.04 o
   3   4   3     3203.87     3476.67    159.85 o
   4   4   3      381.60      309.96     44.58 o
   5   4   3      276.69      223.83     33.20 o
   6   4   3      154.28      188.43     34.47 o
   7   4   3      202.05      212.72     26.02 o
   8   4   3        1.79        7.14     14.36 o
   9   4   3       12.83       44.47     40.46 o
  -7   5   3       13.94        5.90     12.24 o
  -6   5   3        1.38       17.33     14.15 o
  -5   5   3      524.41      452.81     28.33 o
  -4   5   3       18.53       22.99     12.02 o
  -3   5   3      208.70      216.92     19.54 o
  -2   5   3     1216.74     1233.06     61.10 o
  -1   5   3      342.77      397.21     44.42 o
   0   5   3      268.12      285.23     28.48 o
   1   5   3     2592.69     2575.62     80.63 o
   2   5   3     2912.40     2965.93     91.23 o
   3   5   3      377.54      394.12     49.75 o
   4   5   3       29.55       30.57     32.93 o
   5   5   3      132.72      174.28     31.57 o
   6   5   3        2.18        4.79     15.04 o
   7   5   3      191.52      152.79     24.46 o
   8   5   3       41.24       45.61     16.04 o
   9   5   3       11.19       25.64     18.74 o
  -7   6   3        7.49       14.95     14.49 o
  -6   6   3       85.67       95.77     18.69 o
  -5   6   3       80.08       57.10     13.58 o
  -4   6   3       91.99      115.69     18.79 o
  -3   6   3       29.82       35.75     10.41 o
  -2   6   3       25.39       14.03     14.16 o
  -1   6   3      245.25      313.93     44.90 o
   0   6   3        2.06       17.75     14.43 o
   1   6   3     1044.44     1021.20     80.10 o
   2   6   3       23.56       36.00     28.19 o
   3   6   3      288.00      241.43     26.25 o
   4   6   3       42.86       52.27     13.41 o
   5   6   3       13.33       10.78     12.74 o
   6   6   3       18.66       24.71     12.73 o
   7   6   3       48.06       60.48     17.78 o
   8   6   3       27.89       20.34     14.15 o
  -7   7   3        7.56        0.00     12.46 o
  -6   7   3       16.20       16.04     13.40 o
  -5   7   3       15.44        2.98     13.94 o
  -4   7   3      146.44      132.40     22.28 o
  -3   7   3      682.19      645.67     29.18 o
  -2   7   3      735.54      700.46     35.15 o
  -1   7   3      693.56      663.70     23.23 o
   0   7   3       96.22       83.53     10.20 o
   1   7   3       21.66       40.15     12.99 o
   2   7   3      362.93      387.71     24.45 o
   3   7   3       47.73       52.98     10.06 o
   4   7   3       48.43       39.01     13.86 o
   5   7   3        1.35        0.00     16.41 o
   6   7   3       62.55      112.84     29.24 o
   7   7   3       31.42       47.66     17.01 o
   8   7   3      107.84      130.96     18.51 o
  -6   8   3      120.36      108.68     17.40 o
  -5   8   3       82.72      105.14     19.26 o
  -4   8   3       26.92       31.69     16.59 o
  -3   8   3       63.47       65.53     14.26 o
  -2   8   3        0.65        7.98     12.35 o
  -1   8   3       23.24       50.64     12.83 o
   0   8   3        6.10        3.70      9.52 o
   1   8   3        7.91        8.28      8.39 o
   2   8   3      104.02       99.99     10.35 o
   3   8   3       42.67       46.40      9.27 o
   4   8   3       52.79       71.74     19.49 o
   5   8   3       71.58       76.23     20.14 o
   6   8   3       23.57       26.16     15.01 o
   7   8   3       43.33       46.55     17.02 o
   8   8   3       16.77        0.00     11.02 o
  -6   9   3       12.77       28.95     15.74 o
  -5   9   3        5.52        0.00     13.35 o
  -4   9   3      945.26      976.61     67.41 o
  -3   9   3      245.68      192.98     25.23 o
  -2   9   3      397.22      435.58     34.77 o
  -1   9   3      338.53      344.66     33.42 o
   0   9   3      692.24      638.46     32.25 o
   1   9   3       17.48       26.92     11.93 o
   2   9   3       76.13      105.80     13.07 o
   3   9   3       20.63       29.75     10.62 o
   4   9   3       80.53       76.59     16.41 o
   5   9   3        5.74       32.82     18.26 o
   6   9   3       74.15       80.16     20.09 o
   7   9   3       29.40       40.43     20.18 o
  -5  10   3      166.59      172.15     26.34 o
  -4  10   3      168.32      178.02     32.28 o
  -3  10   3      124.13      134.43     21.43 o
  -2  10   3        3.70        0.00     27.04 o
  -1  10   3        0.04       10.63     14.47 o
   0  10   3       18.66       17.87     12.56 o
   1  10   3        1.69        8.72     11.78 o
   2  10   3        3.24       12.84     10.74 o
   3  10   3       91.57       84.68     19.79 o
   4  10   3      197.25      218.54     22.67 o
   5  10   3       99.89      136.85     23.42 o
   6  10   3       77.13       92.87     18.22 o
  -4  11   3       73.42       90.47     22.11 o
  -3  11   3       33.83       34.01     20.99 o
  -2  11   3       23.96       26.32     13.64 o
  -1  11   3        7.34       34.64     15.33 o
   0  11   3       55.65       81.43     15.03 o
   1  11   3      163.63      196.24     20.68 o
   2  11   3       30.55       28.21     13.36 o
   3  11   3       13.86        0.00     11.27 o
   4  11   3        1.79        0.00     14.15 o
   5  11   3        3.74        2.48     16.96 o
  -3  12   3        8.34        0.00     14.32 o
  -2  12   3       14.70       15.96     12.01 o
  -1  12   3        3.60        0.00     18.46 o
   0  12   3       31.27       28.35     14.47 o
   1  12   3        6.74       19.72     14.92 o
   2  12   3       68.87       58.83     13.84 o
   3  12   3      104.19      133.04     27.98 o
   4  12   3       74.93       84.27     15.37 o
   5  12   3       52.81       95.95     22.09 o
  -1  13   3       66.49       89.12     14.52 o
   0  13   3       83.36       78.95     14.29 o
   1  13   3       81.92      101.17     18.39 o
   2  13   3        4.29       33.46     16.75 o
   3  13   3        7.87       18.25     17.09 o
  -3 -12   4       35.05       28.98     12.06 o
  -2 -12   4      184.37      175.22     21.06 o
  -1 -12   4      131.00      122.44     19.34 o
   0 -12   4       95.96       65.72     20.73 o
   1 -12   4        8.59        6.96     12.22 o
   2 -12   4       30.30       41.89     13.26 o
   3 -12   4      197.32      154.12     24.87 o
  -4 -11   4       39.71        7.97     15.83 o
  -3 -11   4       32.45       48.20     23.33 o
  -2 -11   4        9.97        0.00     17.20 o
  -1 -11   4        4.84       13.88     17.26 o
   0 -11   4       12.92       16.07     13.82 o
   1 -11   4       67.73       65.62     17.38 o
   2 -11   4        1.69        0.00     24.40 o
   3 -11   4      256.03      255.31     46.47 o
   4 -11   4      302.40      262.93     34.57 o
  -5 -10   4       37.35       54.79     15.13 o
  -4 -10   4       33.86       12.92     19.82 o
  -3 -10   4      171.44      133.43     31.70 o
  -2 -10   4      115.24      100.16     32.50 o
  -1 -10   4       32.37        9.69     20.40 o
   0 -10   4      671.74      670.64     43.23 o
   1 -10   4      616.28      638.64     41.31 o
   2 -10   4      316.76      316.84     31.24 o
   3 -10   4        3.68        0.00     15.17 o
   4 -10   4       40.38       47.61     22.60 o
   5 -10   4       19.55        0.00     17.89 o
  -6  -9   4      128.06      146.23     14.74 o
  -5  -9   4       93.07       45.38     17.28 o
  -4  -9   4      176.63      170.56     25.31 o
  -3  -9   4       70.90       48.16     18.60 o
  -2  -9   4      116.24       96.76     20.51 o
  -1  -9   4       23.54       18.14     26.26 o
   0  -9   4       22.26        6.15     18.51 o
   1  -9   4      687.05      693.48     59.92 o
   2  -9   4       20.97        3.52     13.26 o
   3  -9   4       11.58       12.41     14.03 o
   4  -9   4      186.67      196.19     24.37 o
   5  -9   4       29.93        0.00     18.45 o
   6  -9   4        5.76       17.66     15.59 o
  -6  -8   4       71.24       81.77     13.86 o
  -5  -8   4        5.96       26.47     16.49 o
  -4  -8   4      146.32      170.19     24.58 o
  -3  -8   4       98.14      105.86     21.63 o
  -2  -8   4      118.56      103.01     21.43 o
  -1  -8   4      133.83      122.83     19.32 o
   0  -8   4      623.67      602.90     46.72 o
   1  -8   4     1799.35     1754.59    222.90 o
   2  -8   4      225.94      217.93     25.77 o
   3  -8   4       28.39       14.39     18.02 o
   4  -8   4       13.32       16.86     14.69 o
   5  -8   4        0.97       26.30     18.60 o
   6  -8   4        7.48        0.00     16.65 o
   7  -8   4       80.76       92.82     22.15 o
  -7  -7   4       41.62       45.76     14.78 o
  -6  -7   4       13.41       28.90     12.46 o
  -5  -7   4        4.98        6.76     15.89 o
  -4  -7   4      295.46      284.52     31.77 o
  -3  -7   4      162.61      135.81     25.86 o
  -2  -7   4       26.65       17.25     12.18 o
  -1  -7   4       16.24       11.71     10.34 o
   0  -7   4       82.92       95.33     15.79 o
   1  -7   4        0.79        5.92     11.96 o
   2  -7   4      137.36      139.96     18.94 o
   3  -7   4        5.39        0.00     25.95 o
   4  -7   4      308.79      281.04     28.34 o
   5  -7   4       53.98       41.16     25.22 o
   6  -7   4       94.50       93.81     28.80 o
   7  -7   4       30.58       59.72     21.05 o
  -7  -6   4       25.05       35.45     25.12 o
  -6  -6   4        1.28        0.00     13.59 o
  -5  -6   4       58.22       10.24     24.85 o
  -4  -6   4      185.48      191.77     33.54 o
  -3  -6   4       84.50       70.73     16.55 o
  -2  -6   4      213.61      212.35     20.29 o
  -1  -6   4      637.86      545.87     72.89 o
   0  -6   4     1039.34     1057.81     95.35 o
   1  -6   4      304.58      260.25     39.09 o
   2  -6   4      605.49      571.84     72.10 o
   3  -6   4      312.59      313.30     23.65 o
   4  -6   4       77.16       60.35     15.50 o
   5  -6   4        1.75        7.51     15.50 o
   6  -6   4       19.00        6.48     13.65 o
   7  -6   4        2.91       19.98     21.12 o
   8  -6   4        4.28        0.00     11.97 o
  -8  -5   4        3.79       49.31     19.91 o
  -7  -5   4       45.41       66.09     24.07 o
  -6  -5   4       51.72       38.92     15.60 o
  -5  -5   4      179.70      129.18     23.45 o
  -4  -5   4       46.43       46.28     16.84 o
  -3  -5   4       13.33        3.06     11.69 o
  -2  -5   4       17.51       12.68     18.57 o
  -1  -5   4       14.13        5.70     19.40 o
   0  -5   4       82.04      112.35     33.26 o
   1  -5   4        0.76        0.00     20.72 o
   2  -5   4      343.09      342.28     52.66 o
   3  -5   4     1328.30     1308.86     61.09 o
   4  -5   4      180.41      175.26     18.77 o
   5  -5   4       17.51        4.58     12.52 o
   6  -5   4      125.72       93.45     28.75 o
   7  -5   4     1158.75     1162.72     54.47 o
   8  -5   4      210.99      278.72     37.76 o
  -8  -4   4       11.25       17.90     11.34 o
  -7  -4   4        1.54        0.00     14.18 o
  -6  -4   4        3.32        2.95     18.19 o
  -5  -4   4      247.94      256.57     29.21 o
  -4  -4   4       97.98       68.29     19.02 o
  -3  -4   4      345.87      296.85     53.56 o
  -2  -4   4       82.32       50.29     18.15 o
  -1  -4   4     8446.59     9107.62    164.32 o
   0  -4   4      844.66      988.13     75.44 o
   1  -4   4     2066.68     2139.40    109.52 o
   2  -4   4      921.05      936.82     76.06 o
   3  -4   4      158.81       85.59     32.99 o
   4  -4   4      801.39      816.09     34.58 o
   5  -4   4      307.18      293.46     28.45 o
   6  -4   4      143.91      184.13     32.83 o
   7  -4   4      711.58      700.21     44.74 o
   8  -4   4      127.83       75.12     18.55 o
  -8  -3   4        3.32        8.85     10.80 o
  -7  -3   4       60.55       30.96     22.67 o
  -6  -3   4       55.14       30.72     37.19 o
  -5  -3   4       73.70       93.14     14.04 o
  -4  -3   4       32.35       15.16     16.17 o
  -3  -3   4      751.63      669.45     72.25 o
  -2  -3   4     2004.76     2315.00    117.71 o
  -1  -3   4     2734.88     2976.90     84.62 o
   0  -3   4       13.03        0.00     19.30 o
   1  -3   4      486.02      634.34     53.57 o
   2  -3   4      128.98      100.90     31.17 o
   3  -3   4     3718.65     4431.25    153.44 o
   4  -3   4      247.51      250.37     43.44 o
   5  -3   4     1914.57     1725.78     69.85 o
   6  -3   4      290.21      300.38     31.47 o
   7  -3   4      189.22      162.53     24.95 o
   8  -3   4       76.95       77.29     16.79 o
  -8  -2   4        3.55        8.37     14.37 o
  -7  -2   4       27.06        0.00     19.43 o
  -6  -2   4        1.22        0.00     10.92 o
  -5  -2   4       99.09      100.48     14.18 o
  -4  -2   4        1.88       13.02      8.73 o
  -3  -2   4      435.41      344.62     51.86 o
  -2  -2   4      725.32      793.95     48.15 o
  -1  -2   4     5384.06     5684.52    102.82 o
   0  -2   4     2129.71     2221.51     58.79 o
   1  -2   4       20.17       18.94     16.89 o
   2  -2   4      653.10      892.74     59.27 o
   3  -2   4      843.46      846.47     59.64 o
   4  -2   4      162.67      148.60     23.25 o
   5  -2   4       15.79       30.75     12.24 o
   6  -2   4       23.19       24.71     13.81 o
   7  -2   4       11.01       12.60     14.40 o
   8  -2   4        2.50        0.00     20.47 o
   9  -2   4        8.56       15.03     15.11 o
  -8  -1   4       46.59       58.89     15.37 o
  -7  -1   4        3.23        8.52     13.88 o
  -6  -1   4      312.88      298.39     31.11 o
  -5  -1   4      587.81      601.17     28.94 o
  -4  -1   4      992.72      965.71     34.18 o
  -3  -1   4     2375.89     2256.30    118.34 o
  -2  -1   4     2594.06     2704.18    141.22 o
  -1  -1   4      577.27      581.60     39.48 o
   0  -1   4      880.24      883.28     30.59 o
   1  -1   4     1140.24     1174.49     50.70 o
   2  -1   4     1231.27     1728.06     60.58 o
   3  -1   4      779.95      830.54     53.99 o
   4  -1   4      353.80      405.79     31.27 o
   5  -1   4      447.63      486.64     32.25 o
   6  -1   4      528.13      533.98     42.29 o
   7  -1   4      240.92      257.57     40.21 o
   8  -1   4      109.65      145.10     32.85 o
   9  -1   4       22.18       40.74     17.33 o
  -8   0   4      102.91      110.16     17.93 o
  -7   0   4        3.73       10.93     21.44 o
  -6   0   4        7.95       18.49     12.52 o
  -5   0   4        0.03        1.60      8.44 o
  -4   0   4       26.88       11.06     11.71 o
  -3   0   4     2047.65     2224.41    115.57 o
  -2   0   4        7.74       10.75      7.23 o
  -1   0   4       61.80       63.22     12.27 o
   0   0   4      235.06      178.56     24.54 o
   1   0   4      646.36      692.20     48.46 o
   2   0   4      379.09      408.97     19.35 o
   3   0   4       43.96       23.01      9.26 o
   4   0   4     1217.37     1308.17     52.77 o
   5   0   4       84.83       96.88     26.21 o
   6   0   4       87.92       99.17     18.24 o
   7   0   4      540.14      500.32     39.61 o
   8   0   4       54.92       69.14     26.10 o
   9   0   4       44.96       70.77     15.05 o
  -8   1   4       21.24       20.51      9.61 o
  -7   1   4       11.26        8.72      9.91 o
  -6   1   4      238.69      263.96     23.14 o
  -5   1   4      541.55      519.65     26.87 o
  -4   1   4     1434.96     1536.59     55.92 o
  -3   1   4      487.67      392.77     50.96 o
  -2   1   4      236.55      208.49     19.90 o
  -1   1   4        7.02        0.08      8.13 o
   0   1   4      150.45      136.35     12.42 o
   1   1   4      260.11      254.49     32.74 o
   2   1   4       28.37       28.69      8.99 o
   3   1   4      208.25      173.65     17.24 o
   4   1   4     1284.78     1353.13     75.14 o
   5   1   4      956.66      972.13     63.97 o
   6   1   4      789.32      760.30     43.05 o
   7   1   4       10.29        0.33     18.30 o
   8   1   4        6.86        0.10     20.13 o
   9   1   4      115.04      117.57     24.80 o
  -8   2   4      124.83      120.89     16.79 o
  -7   2   4       81.67       82.81     12.86 o
  -6   2   4        0.89       12.07     13.75 o
  -5   2   4       32.92       53.19     14.09 o
  -4   2   4        0.43        0.00     10.12 o
  -3   2   4      375.86      467.56     56.32 o
  -2   2   4        7.49        0.00     10.05 o
  -1   2   4      185.31      192.45     19.62 o
   0   2   4     1429.33     1264.56     40.42 o
   1   2   4      148.03      137.59     25.88 o
   2   2   4     1224.77     1302.61     71.83 o
   3   2   4      223.11      213.96     19.33 o
   4   2   4      883.49     1004.43     67.36 o
   5   2   4      575.51      584.87     51.93 o
   6   2   4       13.44       18.76     19.94 o
   7   2   4        5.31       10.65     18.84 o
   8   2   4       66.85       31.32     20.33 o
   9   2   4        9.60        0.00     10.46 o
  -8   3   4       21.75       35.68     14.89 o
  -7   3   4       49.76       54.18     11.42 o
  -6   3   4      191.99      159.32     19.05 o
  -5   3   4      457.08      459.45     27.57 o
  -4   3   4      430.42      384.40     25.58 o
  -3   3   4       10.83       60.02     27.30 o
  -2   3   4      761.23      971.96     47.65 o
  -1   3   4      488.91      473.09     31.50 o
   0   3   4       23.58       13.37      8.21 o
   1   3   4      323.27      389.72     31.61 o
   2   3   4      805.24      817.63     60.92 o
   3   3   4      645.58      614.57     34.21 o
   4   3   4     1358.44     1491.18     85.36 o
   5   3   4     1724.13     1911.38     89.38 o
   6   3   4      190.81      169.67     32.86 o
   7   3   4      186.78      212.52     37.11 o
   8   3   4       17.83        0.00     22.74 o
   9   3   4      166.62      190.86     16.71 o
  -7   4   4       79.13      105.33     14.75 o
  -6   4   4        1.28       11.15     11.04 o
  -5   4   4       18.08       30.50     12.76 o
  -4   4   4      108.01      104.93     11.36 o
  -3   4   4       54.10       63.08     16.28 o
  -2   4   4     1400.61     1374.19     90.57 o
  -1   4   4     1482.18     1454.32     50.54 o
   0   4   4      294.78      269.72     26.68 o
   1   4   4     3829.15     4269.25    276.60 o
   2   4   4     6103.82     6458.59    179.01 o
   3   4   4      606.12      600.01     57.87 o
   4   4   4      492.61      491.63     54.34 o
   5   4   4       62.20       32.10     13.24 o
   6   4   4        1.41       15.52     21.22 o
   7   4   4       18.97       18.83     16.10 o
   8   4   4       33.11       27.21     11.46 o
   9   4   4       11.48       27.74     12.36 o
  -7   5   4       98.97      109.96     17.40 o
  -6   5   4       27.43       23.97     13.45 o
  -5   5   4       43.96       49.42     12.72 o
  -4   5   4      200.12      163.20     35.35 o
  -3   5   4      870.80      857.87     36.70 o
  -2   5   4     1751.60     1741.65    108.86 o
  -1   5   4     1304.28     1366.61     74.83 o
   0   5   4      304.28      306.39     28.43 o
   1   5   4      352.88      377.56     32.66 o
   2   5   4      197.15      184.90     27.20 o
   3   5   4      409.68      370.29     50.92 o
   4   5   4       33.00       10.80     11.95 o
   6   5   4       49.79       66.63     19.00 o
   7   5   4      305.79      333.23     25.62 o
   8   5   4       61.29       56.91     13.60 o
   9   5   4        5.88       10.30     14.39 o
  -7   6   4        1.42        1.08     13.39 o
  -6   6   4       44.58       26.32     14.02 o
  -5   6   4        4.15       16.37     14.45 o
  -4   6   4       46.40       41.70     16.47 o
  -3   6   4      225.69      232.30     18.80 o
  -2   6   4      600.35      574.49     25.03 o
  -1   6   4      903.49      898.81     53.50 o
   0   6   4      159.58      174.88     21.36 o
   1   6   4      123.75      129.74     16.12 o
   2   6   4     2857.20     2856.28     68.90 o
   3   6   4      388.29      391.54     22.54 o
   4   6   4      535.99      551.26     26.66 o
   5   6   4       25.98       26.38     34.21 o
   6   6   4       15.98       16.71     14.70 o
   7   6   4       10.70        3.57     15.46 o
   8   6   4       52.53       49.11     15.75 o
  -6   7   4       74.48       86.21     17.54 o
  -5   7   4       55.48       50.79     29.40 o
  -4   7   4        6.96       37.93     18.45 o
  -3   7   4     1325.56     1328.64     41.82 o
  -2   7   4     1471.78     1444.96     40.74 o
  -1   7   4      737.83      729.18     26.98 o
   0   7   4      523.20      451.12     18.86 o
   1   7   4        4.12        0.00      8.49 o
   2   7   4      974.16     1015.71     38.21 o
   3   7   4       30.29       16.31      9.96 o
   4   7   4        6.11        0.00     13.30 o
   5   7   4       26.63       34.95     17.65 o
   6   7   4        7.01       13.17     15.84 o
   7   7   4      168.12      183.33     26.54 o
   8   7   4       92.26      104.25     27.35 o
  -6   8   4       30.77       23.59     37.31 o
  -5   8   4       13.96       17.16     13.00 o
  -4   8   4       29.27       42.44     26.66 o
  -3   8   4       60.26       38.60     13.14 o
  -2   8   4      109.75      111.90     16.95 o
  -1   8   4      144.57      140.26     14.61 o
   0   8   4      305.52      296.95     19.15 o
   1   8   4       10.99       23.15     13.34 o
   2   8   4       49.07       59.93     13.08 o
   3   8   4       26.31       36.31      9.68 o
   4   8   4       67.40       67.17     14.74 o
   5   8   4       88.30       68.90     19.02 o
   6   8   4       27.29       43.05     16.77 o
   7   8   4        0.89        7.83     14.11 o
   8   8   4        0.55       19.14     11.90 o
  -5   9   4      190.90      240.20     32.09 o
  -4   9   4      157.57      202.63     23.63 o
  -3   9   4      237.63      245.76     39.11 o
  -2   9   4      103.68      118.77     21.32 o
  -1   9   4      147.63      141.34     18.12 o
   0   9   4       73.80       75.87     14.56 o
   1   9   4        7.41        7.10     10.88 o
   2   9   4       17.28       17.81     15.13 o
   3   9   4        3.05        0.00     10.62 o
   4   9   4      124.12      130.81     18.51 o
   5   9   4       99.82       81.36     15.54 o
   6   9   4       83.90       91.70     28.62 o
   7   9   4       30.50       44.80     13.68 o
  -5  10   4       16.07        0.00     13.52 o
  -4  10   4        2.67        5.54     17.35 o
  -3  10   4       41.12        4.89     20.68 o
  -2  10   4        5.02       39.48     25.92 o
  -1  10   4       41.72       52.28     16.78 o
   0  10   4      173.32      166.60     19.47 o
   1  10   4       21.01        0.00     24.33 o
   2  10   4        7.63        6.22     21.03 o
   3  10   4      210.58      229.47     37.98 o
   4  10   4      194.00      197.37     20.42 o
   5  10   4       94.04      132.16     17.18 o
   6  10   4       11.51       16.92     13.35 o
  -4  11   4       42.02       51.15     17.01 o
  -3  11   4      128.14      159.77     28.60 o
  -2  11   4        5.46       11.78     13.77 o
  -1  11   4       14.72       33.74     15.64 o
   0  11   4      102.88       95.75     15.03 o
   1  11   4       55.73       51.36     12.42 o
   2  11   4        7.85       13.60     14.48 o
   3  11   4       40.65       32.12     14.78 o
   4  11   4      253.65      238.50     26.90 o
   5  11   4       92.38       86.46     22.51 o
   6  11   4       21.72       18.35     15.48 o
  -3  12   4        0.10        0.00     13.45 o
  -2  12   4        4.34        0.00     16.97 o
  -1  12   4        8.46        5.32     11.84 o
   0  12   4       19.09       30.22     13.25 o
   1  12   4      145.29      167.29     17.37 o
   2  12   4      182.40      223.34     27.84 o
   3  12   4      151.75      212.83     22.33 o
   4  12   4      182.01      242.13     33.21 o
   5  12   4       20.86       34.81     17.18 o
  -1  13   4       45.96       16.90     16.47 o
   0  13   4       12.55       25.76     17.46 o
   1  13   4        2.31       33.50     19.31 o
   2  13   4        2.78       27.80     23.01 o
   3  13   4        9.18       17.48     16.77 o
  -2 -12   5      110.96      107.70     22.32 o
  -1 -12   5      155.11      146.93     19.53 o
   0 -12   5        8.45        7.71     11.50 o
   1 -12   5       27.96       43.21     12.72 o
   2 -12   5       85.65      109.46     24.10 o
  -4 -11   5       42.26       44.65     36.92 o
  -3 -11   5       34.39       39.66     20.87 o
  -2 -11   5        2.40        0.00     20.44 o
  -1 -11   5       41.57       38.09     20.04 o
   0 -11   5        5.54        0.00     12.20 o
   1 -11   5        7.82       23.59     14.04 o
   2 -11   5      204.52      234.80     36.58 o
   3 -11   5      285.03      291.18     38.09 o
   4 -11   5      104.72      117.60     24.27 o
  -5 -10   5       77.59      133.39     24.69 o
  -4 -10   5      111.21      117.07     34.31 o
  -3 -10   5       18.89       54.71     25.28 o
  -2 -10   5       76.32       49.58     26.68 o
  -1 -10   5       67.96       71.08     28.95 o
   0 -10   5       43.98       59.64     22.54 o
   1 -10   5       20.16       13.27     13.28 o
   2 -10   5      133.90      146.82     48.16 o
   3 -10   5      182.55      175.60     34.33 o
   4 -10   5       50.19       53.17     20.92 o
   5 -10   5      126.46      104.20     23.98 o
  -6  -9   5       60.50      108.53     22.62 o
  -5  -9   5       24.27       40.97     11.83 o
  -4  -9   5       45.90       84.44     25.17 o
  -3  -9   5       11.54        8.53     23.01 o
  -2  -9   5        3.19       18.19     16.55 o
  -1  -9   5       58.89       73.02     34.94 o
   0  -9   5       74.69       44.97     23.00 o
   1  -9   5      914.63      927.33     67.52 o
   2  -9   5       32.87       34.41     19.52 o
   3  -9   5       40.75       46.70     23.69 o
   4  -9   5      317.08      278.10     41.77 o
   5  -9   5      205.32      191.93     34.36 o
   6  -9   5        5.35        0.07     14.95 o
  -6  -8   5        8.20       14.18     17.27 o
  -5  -8   5      133.62      131.92     17.31 o
  -4  -8   5      132.66       79.38     18.59 o
  -3  -8   5       16.78        2.35     15.54 o
  -2  -8   5       44.35       47.08     18.48 o
  -1  -8   5       18.34       41.16     29.82 o
   0  -8   5       87.63       59.16     16.67 o
   1  -8   5      104.10       61.30     27.60 o
   2  -8   5       16.73       19.51     21.65 o
   3  -8   5        0.34        0.00     24.81 o
   4  -8   5      172.28      157.51     36.28 o
   5  -8   5       72.35       77.50     26.70 o
   6  -8   5      281.58      267.02     38.19 o
  -7  -7   5       19.66       37.26     18.68 o
  -6  -7   5       84.08       72.09     17.02 o
  -5  -7   5      400.02      412.93     28.45 o
  -4  -7   5       13.89        3.21     27.05 o
  -3  -7   5       41.73       14.87     25.74 o
  -2  -7   5       26.55       18.33     13.08 o
  -1  -7   5       39.64       36.35     17.18 o
   0  -7   5       22.72        9.21     16.89 o
   1  -7   5      685.03      701.26     36.72 o
   2  -7   5     1134.74     1142.23     38.85 o
   3  -7   5       90.13       91.55     26.14 o
   4  -7   5      665.48      631.56     62.48 o
   5  -7   5      553.19      570.25     40.15 o
   6  -7   5       34.45       19.05     20.30 o
   7  -7   5       84.05       96.07     24.08 o
  -7  -6   5        0.23       38.38     20.28 o
  -6  -6   5       79.47       50.96     17.23 o
  -5  -6   5      163.20      128.69     22.93 o
  -4  -6   5      192.82      164.88     25.42 o
  -3  -6   5       69.80      100.67     17.94 o
  -2  -6   5      209.19      190.70     20.85 o
  -1  -6   5       10.61       85.02     20.71 o
   0  -6   5       21.68       15.72     21.11 o
   1  -6   5      645.76      669.99     32.92 o
   2  -6   5      295.95      298.30     31.16 o
   3  -6   5      333.40      305.90     35.53 o
   4  -6   5       11.63        3.84     18.94 o
   5  -6   5        4.51        2.87     14.74 o
   6  -6   5       22.26       13.43     14.00 o
   7  -6   5       91.13       55.38     27.77 o
  -7  -5   5       74.31      134.21     29.73 o
  -6  -5   5      203.71      176.29     26.62 o
  -5  -5   5       30.25       31.42     15.18 o
  -4  -5   5        3.84       12.62     13.86 o
  -3  -5   5       10.46       22.69     21.76 o
  -2  -5   5        0.99       10.25     11.07 o
  -1  -5   5      274.12      289.79     51.89 o
   0  -5   5      969.02     1124.43     91.65 o
   1  -5   5      764.65      746.66     73.61 o
   2  -5   5     2190.91     2427.23    135.77 o
   3  -5   5     1250.77     1246.32     60.88 o
   4  -5   5      149.52      132.58     30.14 o
   5  -5   5       70.94       67.75     18.62 o
   6  -5   5      207.45      185.09     25.95 o
   7  -5   5      535.52      473.57     45.23 o
   8  -5   5        9.33        0.00     20.08 o
  -7  -4   5       39.90       46.13     12.62 o
  -6  -4   5       41.90       46.67     13.50 o
  -5  -4   5       60.62       38.11     12.49 o
  -4  -4   5        5.70        1.48     10.89 o
  -3  -4   5      656.16      605.93     36.94 o
  -2  -4   5      174.21      169.77     27.06 o
  -1  -4   5     1132.68     1133.43     85.05 o
   0  -4   5      845.99      934.82     75.06 o
   1  -4   5      183.59      172.94     38.06 o
   2  -4   5       31.14       48.00     23.93 o
   3  -4   5      296.31      202.14     41.61 o
   4  -4   5      268.91      285.27     38.92 o
   5  -4   5       24.99       38.71     14.18 o
   6  -4   5       38.01       68.42     27.17 o
   7  -4   5      557.73      537.71     40.46 o
   8  -4   5       87.96      103.88     18.18 o
  -8  -3   5        2.40       47.93     19.69 o
  -7  -3   5       72.84      104.75     20.12 o
  -6  -3   5      200.56      168.49     19.02 o
  -5  -3   5       51.23       39.43     13.50 o
  -4  -3   5       60.51       59.83     12.16 o
  -3  -3   5        1.99        7.66      9.50 o
  -2  -3   5      412.29      438.67     39.59 o
  -1  -3   5      203.92      234.44     27.29 o
   0  -3   5      157.40      147.36     29.91 o
   1  -3   5      901.46      900.19     64.97 o
   2  -3   5      888.06      931.40     71.03 o
   3  -3   5      126.52       80.10     22.13 o
   4  -3   5       23.64       51.27     17.03 o
   5  -3   5       33.54       19.26     12.30 o
   6  -3   5       19.63       26.80     15.62 o
   7  -3   5       11.23        6.02     14.95 o
   8  -3   5       15.25       12.23     12.91 o
  -8  -2   5        9.29       15.17      9.19 o
  -7  -2   5        1.94       12.01     13.15 o
  -6  -2   5       37.60       38.52     17.42 o
  -5  -2   5      117.51      102.14     16.22 o
  -4  -2   5      533.83      532.92     26.25 o
  -3  -2   5      558.56      525.77     63.88 o
  -2  -2   5      946.37      850.40     71.52 o
  -1  -2   5     1287.91     1320.08     42.78 o
   0  -2   5     2419.05     2700.59     92.53 o
   1  -2   5       25.31       42.91     16.36 o
   2  -2   5     1301.17     1633.22     82.72 o
   3  -2   5      275.19      312.38     29.82 o
   4  -2   5       53.35       43.62     22.72 o
   5  -2   5        8.76       29.92     12.75 o
   6  -2   5       32.55       29.02     27.09 o
   7  -2   5      309.36      319.51     32.69 o
   8  -2   5      169.07      202.98     35.39 o
   9  -2   5      120.02      116.57     24.32 o
  -8  -1   5       16.94       15.36     12.97 o
  -7  -1   5       14.02       16.35     14.52 o
  -6  -1   5      237.54      196.01     26.45 o
  -5  -1   5      181.21      112.29     17.71 o
  -4  -1   5      472.47      455.24     24.13 o
  -3  -1   5        2.37        0.00     19.99 o
  -2  -1   5       58.36       67.12     23.11 o
  -1  -1   5      243.72      210.13     17.51 o
   0  -1   5       65.61       42.52      8.59 o
   1  -1   5      969.92      866.78     35.79 o
   2  -1   5       46.88       33.01      9.14 o
   3  -1   5      137.14      111.14     30.55 o
   4  -1   5     1164.39     1219.99     83.42 o
   5  -1   5      394.51      359.91     41.68 o
   6  -1   5      541.97      542.45     90.50 o
   7  -1   5       96.98      117.11     23.79 o
   8  -1   5        2.75        0.00     18.90 o
   9  -1   5        5.05        7.97     15.45 o
  -8   0   5        3.41        0.00     11.47 o
  -7   0   5       24.85        3.56     10.82 o
  -6   0   5        4.21       13.42     12.90 o
  -5   0   5      253.57      222.13     18.91 o
  -4   0   5      384.41      406.27     19.67 o
  -3   0   5      281.15      252.67     44.14 o
  -2   0   5     1724.19     1675.01     89.62 o
  -1   0   5     1114.95     1120.41     42.77 o
   0   0   5     6744.41     6836.59     88.49 o
   1   0   5     2409.51     2503.31     98.60 o
   2   0   5      803.12      764.05     59.47 o
   3   0   5      107.36       45.46     21.18 o
   4   0   5        3.38        0.00     20.91 o
   5   0   5       40.57       46.30     19.71 o
   6   0   5        3.21       11.35     17.73 o
   7   0   5       20.30       23.60     33.26 o
   8   0   5      243.24      240.94     39.43 o
   9   0   5      256.85      266.80     30.01 o
  -8   1   5       16.28       21.98     11.22 o
  -7   1   5       35.54       48.71     13.01 o
  -6   1   5       60.99       72.83     12.74 o
  -5   1   5      659.71      644.37     30.33 o
  -4   1   5      279.84      277.97     16.55 o
  -3   1   5      113.78      166.85     36.69 o
  -2   1   5        0.21        3.32     10.15 o
  -1   1   5      263.07      257.59     26.83 o
   0   1   5      884.05      791.17     28.58 o
   1   1   5       90.42       80.98     22.77 o
   2   1   5      120.31       74.90     22.75 o
   3   1   5      107.97       90.36     26.30 o
   4   1   5     2045.57     2118.80    104.67 o
   5   1   5      749.01      735.46     57.72 o
   6   1   5      748.46      685.84     60.70 o
   7   1   5      230.77      213.57     39.21 o
   8   1   5       27.53       21.26     19.90 o
   9   1   5        0.66        0.00     13.58 o
  -8   2   5        0.23       28.45     15.41 o
  -7   2   5       10.97       31.25     10.07 o
  -6   2   5       61.35       62.68     12.88 o
  -5   2   5        8.37       25.98      9.97 o
  -4   2   5      555.57      540.61     25.87 o
  -3   2   5      373.06      386.40     30.26 o
  -2   2   5       44.97       27.04     14.73 o
  -1   2   5      554.89      499.14     31.24 o
   0   2   5      475.70      404.91     23.20 o
   1   2   5     3211.28     3044.86    114.66 o
   2   2   5      731.19      691.71     58.22 o
   3   2   5      428.39      384.91     46.55 o
   4   2   5     1188.97     1266.95     82.60 o
   5   2   5        4.25        9.25     14.77 o
   6   2   5      249.20      213.86     36.48 o
   7   2   5      257.24      228.50     40.97 o
   8   2   5      153.94      183.33     37.25 o
   9   2   5      166.97      195.26     16.46 o
  -7   3   5       43.63       49.68     11.10 o
  -6   3   5       37.98       54.04     11.48 o
  -5   3   5      133.61      157.84     20.74 o
  -4   3   5       44.48       30.85     10.09 o
  -3   3   5      116.02      139.79     13.32 o
  -2   3   5      142.80      149.36     22.56 o
  -1   3   5     1260.44     1368.29     53.84 o
   0   3   5        6.37        3.48      7.71 o
   1   3   5     3613.25     3761.21    133.73 o
   2   3   5     1584.49     1768.58     95.40 o
   3   3   5      385.31      335.00     44.61 o
   4   3   5      291.02      263.39     41.79 o
   5   3   5      540.52      550.10     50.32 o
   6   3   5       41.69       10.94     19.32 o
   7   3   5      296.74      278.15     42.84 o
   8   3   5       59.63       83.78     15.76 o
   9   3   5       63.31       61.99     13.54 o
  -7   4   5        9.62       18.28     10.19 o
  -6   4   5       47.62       50.69     13.32 o
  -5   4   5        6.18        0.00     11.24 o
  -4   4   5      129.65      154.83     21.17 o
  -3   4   5      409.75      408.57     18.24 o
  -2   4   5       65.62       75.85     25.66 o
  -1   4   5     1512.70     1438.55     60.79 o
   0   4   5      550.74      560.44     43.63 o
   1   4   5     2039.33     1957.04    104.54 o
   2   4   5      547.38      492.85     35.12 o
   3   4   5      475.98      451.78     54.71 o
   4   4   5        6.08       14.78     10.45 o
   5   4   5       12.70       34.90     13.22 o
   6   4   5       13.33        0.00     16.65 o
   7   4   5       33.32        0.00     17.90 o
   8   4   5        3.85        0.00     11.68 o
   9   4   5        6.16        0.00     11.00 o
  -7   5   5       47.91       64.90     20.66 o
  -6   5   5       11.64       20.72     13.82 o
  -5   5   5        4.13        6.76     11.35 o
  -4   5   5       18.66       29.93     11.54 o
  -3   5   5       93.09      106.22     15.44 o
  -2   5   5       16.65       14.62      9.59 o
  -1   5   5       29.45       48.79     13.21 o
   0   5   5      360.13      346.61     51.11 o
   1   5   5      397.88      402.40     54.33 o
   2   5   5     4982.37     5187.67    185.20 o
   3   5   5      104.92       81.08     19.34 o
   4   5   5        9.84        0.00      8.73 o
   5   5   5       95.48       63.88     17.35 o
   6   5   5      410.77      362.01     31.53 o
   7   5   5      214.95      247.79     23.36 o
   8   5   5       16.28       34.22     11.70 o
  -7   6   5       19.54       18.82     14.24 o
  -6   6   5        0.29        0.00     23.53 o
  -5   6   5        6.92       10.95     14.21 o
  -4   6   5       59.91       44.47     16.18 o
  -3   6   5      364.88      344.62     25.83 o
  -2   6   5      260.62      226.53     15.21 o
  -1   6   5      625.94      614.46     19.69 o
   0   6   5      494.54      525.21     36.55 o
   1   6   5      117.64       83.43     17.07 o
   2   6   5     4997.76     5175.25     69.40 o
   3   6   5       31.38       35.71     10.99 o
   4   6   5        2.55        8.46     11.34 o
   5   6   5       27.35       22.14     15.19 o
   6   6   5       40.70       31.90     17.20 o
   7   6   5       77.35       93.33     19.53 o
   8   6   5       27.23       46.51     15.74 o
  -6   7   5       80.22      111.39     19.04 o
  -5   7   5        3.49        0.44     11.28 o
  -4   7   5       39.20       23.68     25.84 o
  -3   7   5      137.32      130.36     21.63 o
  -2   7   5      131.53      127.70     14.19 o
  -1   7   5        0.15        4.13      9.84 o
   0   7   5       39.41       31.57      8.18 o
   1   7   5      192.78      176.78     15.04 o
   2   7   5      105.68      114.90     15.63 o
   3   7   5       36.15       35.14     11.68 o
   4   7   5      108.27      105.14     15.97 o
   5   7   5      155.08      136.06     17.28 o
   6   7   5       81.59       78.19     19.91 o
   7   7   5       62.19       64.29     18.99 o
   8   7   5       43.78       65.61     15.43 o
  -6   8   5        0.28        0.00     14.26 o
  -5   8   5       23.39       23.07     10.78 o
  -4   8   5        2.45        0.18     13.93 o
  -3   8   5      112.90      122.52     21.24 o
  -2   8   5      187.58      186.29     24.34 o
  -1   8   5      378.02      349.63     21.04 o
   0   8   5      191.59      178.95     14.29 o
   1   8   5       52.46       56.51     12.00 o
   2   8   5       94.85      108.30     16.30 o
   3   8   5       20.25       15.95     10.70 o
   4   8   5       17.25        4.21     11.94 o
   5   8   5       57.40       47.28     26.12 o
   6   8   5        0.92        1.84     14.81 o
   7   8   5       38.86       47.14     16.74 o
  -5   9   5      170.84      130.00     26.21 o
  -4   9   5      187.32      188.74     31.26 o
  -3   9   5        8.57        0.00     19.85 o
  -2   9   5       17.77        1.67     14.27 o
  -1   9   5       14.81       22.81     20.75 o
   0   9   5       49.54       60.63     12.20 o
   1   9   5       12.65       12.10      9.62 o
   2   9   5       18.27       19.96     11.96 o
   3   9   5       59.06       64.22     15.30 o
   4   9   5      159.77      180.45     19.39 o
   5   9   5      266.29      278.74     23.88 o
   6   9   5       72.90       68.15     14.72 o
   7   9   5        2.17        9.91     18.56 o
  -4  10   5        1.75       13.75     20.07 o
  -3  10   5        4.14        0.00     18.60 o
  -2  10   5       49.89       69.30     18.13 o
  -1  10   5      103.26      113.12     21.26 o
   0  10   5      159.06      148.65     18.28 o
   1  10   5        4.81        3.06     11.89 o
   2  10   5        3.65       15.51     21.34 o
   3  10   5       79.51       88.15     16.08 o
   4  10   5       25.18       48.20     17.79 o
   5  10   5       10.13        5.93     13.68 o
   6  10   5       21.33       28.64     13.26 o
  -3  11   5       23.79       65.60     21.81 o
  -2  11   5        6.06        2.39     19.00 o
  -1  11   5       27.70       38.39     27.60 o
   0  11   5       28.61       28.23     11.21 o
   1  11   5       20.46       32.87     15.65 o
   2  11   5       19.27       22.04     18.12 o
   3  11   5       93.97      111.11     19.90 o
   4  11   5      202.79      202.93     23.58 o
   5  11   5       77.36       65.09     20.93 o
   6  11   5       22.99       41.26     14.37 o
  -2  12   5       15.70        0.11     14.86 o
  -1  12   5       11.31        7.72     16.75 o
   0  12   5       45.99       56.41     17.97 o
   1  12   5      233.53      230.68     29.26 o
   2  12   5        6.63        4.30     17.10 o
   3  12   5       11.55       26.85     13.96 o
   4  12   5       16.93       13.81     25.04 o
   0  13   5        3.87        0.00     14.03 o
   1  13   5        2.01       21.54     16.06 o
   2  13   5        5.73        0.00     15.18 o
   3  13   5        3.43       13.79     14.56 o
  -1 -12   6       44.29       31.97     11.87 o
   0 -12   6       10.94       11.41     10.66 o
   1 -12   6       22.88        9.09     14.39 o
   2 -12   6       80.19      130.11     23.84 o
  -3 -11   6        4.48       10.55     10.95 o
  -1 -11   6      148.25      133.85     26.71 o
   0 -11   6      111.19      114.10     19.00 o
   1 -11   6       56.42       49.65     16.50 o
   2 -11   6      111.65      126.14     28.77 o
   3 -11   6       31.67       50.27     19.73 o
   4 -11   6        3.65        0.00     17.16 o
  -4 -10   6      133.14      157.95     15.08 o
  -3 -10   6       98.79      108.37     22.65 o
  -2 -10   6       83.61       48.49     16.11 o
  -1 -10   6       22.68       33.32     25.60 o
   0 -10   6      100.15       94.14     25.41 o
   1 -10   6       17.14       15.92     12.60 o
   2 -10   6      209.94      219.31     36.76 o
   3 -10   6        9.62        0.00     19.55 o
   4 -10   6       70.13       86.87     24.84 o
   5 -10   6       40.87       74.29     21.12 o
  -5  -9   6       11.42       12.94     25.43 o
  -4  -9   6        8.72       30.07     21.78 o
  -3  -9   6        1.36       33.52     26.81 o
  -2  -9   6       15.50       20.92     17.23 o
  -1  -9   6       90.74       94.64     21.06 o
   0  -9   6      133.29      122.78     22.05 o
   1  -9   6      114.30      106.42     21.22 o
   2  -9   6       13.13       16.41     19.50 o
   3  -9   6        6.65       12.90     18.09 o
   4  -9   6        9.34        4.76     20.41 o
   5  -9   6        2.04        0.00     18.01 o
   6  -9   6        2.55       21.69     17.50 o
  -6  -8   6       18.17       29.22     12.12 o
  -5  -8   6       88.39       88.58     18.14 o
  -4  -8   6      175.79      181.69     20.14 o
  -3  -8   6       79.64       74.46     18.79 o
  -2  -8   6       66.32       58.08     22.85 o
  -1  -8   6       46.66       40.76     23.73 o
   0  -8   6       88.45       59.95     18.63 o
   1  -8   6      164.54      150.66     36.21 o
   2  -8   6        1.94       28.64     20.20 o
   3  -8   6        3.43        0.00     23.41 o
   4  -8   6      153.47      178.78     25.36 o
   5  -8   6      200.03      162.27     34.19 o
   6  -8   6      239.95      270.32     37.88 o
  -6  -7   6        5.86        2.46     12.37 o
  -5  -7   6       30.89       30.82     15.57 o
  -4  -7   6      151.43      165.37     24.83 o
  -3  -7   6       22.81        6.27     15.43 o
  -2  -7   6      210.32      252.33     28.50 o
  -1  -7   6       66.54       60.66     24.21 o
   0  -7   6       15.75       12.10     13.12 o
   1  -7   6      142.98       94.93     40.14 o
   2  -7   6      313.66      298.16     26.60 o
   3  -7   6      175.86      168.02     33.24 o
   4  -7   6      173.64      153.20     32.09 o
   5  -7   6      317.53      283.27     30.30 o
   6  -7   6       41.95       57.08     23.13 o
   7  -7   6        7.80       63.02     21.98 o
  -7  -6   6       29.35       45.08     19.83 o
  -6  -6   6       40.53       46.86     16.07 o
  -5  -6   6       47.74       47.28     18.32 o
  -4  -6   6      136.53      126.04     22.80 o
  -3  -6   6      207.18      211.69     24.92 o
  -2  -6   6       56.05       48.07     13.80 o
  -1  -6   6       28.38       22.90     11.05 o
   0  -6   6        1.11        0.00     11.26 o
   1  -6   6       21.67       30.49     11.95 o
   2  -6   6      161.98      140.73     19.19 o
   3  -6   6       65.21       68.94     20.01 o
   4  -6   6      461.20      391.65     51.96 o
   5  -6   6      291.38      263.80     29.38 o
   6  -6   6      130.94      112.62     21.61 o
   7  -6   6      267.58      271.96     40.02 o
  -7  -5   6       13.40        4.53     19.97 o
  -6  -5   6       47.02       23.77     15.17 o
  -5  -5   6       36.25       44.59     17.45 o
  -4  -5   6       35.13       31.96     17.02 o
  -3  -5   6      359.83      348.16     36.45 o
  -2  -5   6      210.04      235.14     30.69 o
  -1  -5   6      141.81      139.58     22.63 o
   0  -5   6      209.50      163.99     23.75 o
   1  -5   6     1602.70     1651.54     64.97 o
   2  -5   6     4391.91     4576.04    187.66 o
   3  -5   6     1755.90     1923.43    127.37 o
   4  -5   6       39.43       86.44     28.06 o
   5  -5   6      129.44      122.17     22.24 o
   6  -5   6      138.52      109.38     20.04 o
   7  -5   6       18.30       36.21     16.32 o
   8  -5   6        8.77        0.00     15.79 o
  -7  -4   6       61.33       64.41     15.59 o
  -6  -4   6       14.16       18.53     20.78 o
  -5  -4   6        4.90        0.00     10.10 o
  -4  -4   6       15.09       11.51     10.09 o
  -3  -4   6     1177.88     1040.39     45.17 o
  -2  -4   6      422.90      449.17     31.04 o
  -1  -4   6        4.10       22.73     21.70 o
   0  -4   6       53.77       50.12     22.93 o
   1  -4   6       39.71       16.62     16.34 o
   2  -4   6       10.91        5.72     21.77 o
   3  -4   6      266.80      310.95     39.79 o
   4  -4   6        5.75        9.08     13.36 o
   5  -4   6      138.98      152.19     23.33 o
   6  -4   6       34.59       18.32     22.88 o
   7  -4   6      159.66      169.80     25.21 o
   8  -4   6        9.72        0.00     30.31 o
  -7  -3   6        0.90        1.28     10.94 o
  -6  -3   6       27.47       30.91     15.85 o
  -5  -3   6        0.03        0.00     11.09 o
  -4  -3   6       44.25       34.37     10.35 o
  -3  -3   6       86.61       89.45     11.62 o
  -2  -3   6      362.39      320.56     49.35 o
  -1  -3   6     1675.50     1827.77     57.50 o
   0  -3   6     1647.20     1993.27     95.29 o
   1  -3   6     1147.57     1221.68     75.61 o
   2  -3   6      674.20      806.43     65.92 o
   4  -3   6      278.79      301.94     29.58 o
   5  -3   6       81.66      111.60     26.46 o
   6  -3   6       68.28       83.63     18.74 o
   7  -3   6       45.57       49.57     17.16 o
   8  -3   6        8.29        9.91     12.79 o
  -7  -2   6       20.02        7.92     13.12 o
  -6  -2   6       41.64       38.13     11.22 o
  -5  -2   6      152.49      144.10     16.02 o
  -4  -2   6       45.52       34.53      9.30 o
  -3  -2   6      481.31      488.07     21.05 o
  -2  -2   6      353.14      328.20     48.38 o
  -1  -2   6       67.08       48.28     15.52 o
   0  -2   6      889.23      884.86     42.29 o
   1  -2   6     1062.83     1241.43     51.09 o
   2  -2   6      224.03      255.92     27.16 o
   3  -2   6      234.97      298.44     45.56 o
   4  -2   6      122.29      114.84     32.59 o
   5  -2   6       27.00       40.05     14.91 o
   6  -2   6       18.77       30.30     15.00 o
   7  -2   6       20.27       17.71     14.06 o
   8  -2   6      338.29      378.23     47.16 o
  -7  -1   6        3.37        0.00     18.15 o
  -6  -1   6        4.71        0.00     11.32 o
  -5  -1   6       38.10       41.50     11.24 o
  -4  -1   6        6.78        7.77      7.89 o
  -3  -1   6       39.04       19.54      7.32 o
  -2  -1   6      395.13      394.21     49.73 o
  -1  -1   6     1135.80     1149.33     48.89 o
   0  -1   6     5529.33     5999.84    101.11 o
   1  -1   6      464.46      478.92     51.52 o
   2  -1   6       83.61       80.96     28.11 o
   3  -1   6      226.99      246.02     42.00 o
   4  -1   6      199.97      201.75     41.07 o
   5  -1   6      144.40      132.40     29.96 o
   6  -1   6       50.01       53.67     25.46 o
   7  -1   6       37.14       23.94     23.54 o
   8  -1   6       48.95       37.29     22.86 o
   9  -1   6       27.91       30.55     16.84 o
  -7   0   6        4.23        2.01     10.68 o
  -6   0   6       34.35       36.78     13.37 o
  -5   0   6      322.10      351.86     22.62 o
  -4   0   6      558.34      522.18     21.11 o
  -3   0   6      126.79      143.20     13.01 o
  -2   0   6      414.38      352.54     44.50 o
  -1   0   6        6.34        4.67      9.31 o
   0   0   6     1358.93     1288.40     75.51 o
   1   0   6       72.26       65.61     24.30 o
   2   0   6      254.37      207.27     36.51 o
   3   0   6      482.14      441.45     52.16 o
   4   0   6     3432.71     3768.42    154.29 o
   5   0   6        8.34       31.35     17.28 o
   6   0   6      338.01      286.33     43.54 o
   7   0   6      214.15      232.77     40.42 o
   8   0   6      954.87     1071.34     78.22 o
   9   0   6      180.28      201.54     30.93 o
  -7   1   6        1.74        0.00     10.47 o
  -6   1   6        0.86       11.29     11.33 o
  -5   1   6        3.79        3.59     10.03 o
  -4   1   6        0.22        0.00      8.06 o
  -3   1   6      145.10      124.07     16.66 o
  -2   1   6      989.17     1039.76     73.40 o
  -1   1   6      839.71      816.52     39.60 o
   0   1   6       38.94       58.94     24.17 o
   1   1   6      452.69      545.41     53.24 o
   2   1   6       47.60       38.96     20.78 o
   3   1   6      186.45      152.39     32.96 o
   4   1   6     2214.95     2114.17    114.69 o
   5   1   6      188.71      194.53     21.60 o
   6   1   6       65.35       21.09     16.56 o
   7   1   6        1.00        0.00     21.06 o
   8   1   6       18.80       41.24     22.36 o
   9   1   6       75.59       56.42     24.24 o
  -7   2   6       22.90       25.84     15.79 o
  -6   2   6       33.12       30.61     11.22 o
  -5   2   6      180.17      160.54     16.65 o
  -4   2   6      425.42      452.11     19.63 o
  -3   2   6       92.20       82.52      9.30 o
  -2   2   6       20.90       18.23     11.37 o
  -1   2   6      289.02      349.76     27.91 o
   0   2   6       28.64        3.79     17.53 o
   1   2   6      347.64      304.67     42.92 o
   2   2   6      144.80      151.80     32.84 o
   3   2   6      438.33      453.12     54.03 o
   4   2   6     1448.57     1575.85     71.67 o
   5   2   6      919.43      966.50     67.49 o
   6   2   6      650.82      618.40     59.13 o
   7   2   6      446.10      421.63     53.84 o
   8   2   6       11.77       22.50     18.38 o
   9   2   6       88.73       90.05     22.08 o
  -7   3   6       36.53       34.60     12.19 o
  -6   3   6       13.21       20.93     11.36 o
  -5   3   6        8.25       14.34     11.54 o
  -4   3   6       57.89       51.54     12.76 o
  -3   3   6       95.34      100.26     12.49 o
  -2   3   6      413.16      510.36     26.45 o
  -1   3   6       39.85       66.41     14.74 o
   0   3   6       64.60       68.89     27.64 o
   1   3   6     1889.02     1953.08    105.71 o
   2   3   6      325.31      277.15     45.32 o
   3   3   6     1153.41     1166.15     87.01 o
   4   3   6      473.61      478.82     36.12 o
   5   3   6      273.02      281.39     39.39 o
   6   3   6        9.79       14.03     17.99 o
   7   3   6       75.08       78.59     18.54 o
   8   3   6      354.45      347.38     30.04 o
   9   3   6        0.29       20.45     14.08 o
  -7   4   6        8.03       13.50     11.04 o
  -6   4   6       83.53       78.49     15.36 o
  -5   4   6      232.52      259.12     22.51 o
  -4   4   6      117.67      113.98     13.65 o
  -3   4   6      780.38      811.65     26.70 o
  -2   4   6        9.00        5.00      7.72 o
  -1   4   6      114.96      101.54     28.91 o
   0   4   6        4.54       11.29     20.70 o
   1   4   6       44.23       49.10     24.92 o
   2   4   6     1024.19     1009.13     84.23 o
   3   4   6        2.29       20.72     13.19 o
   4   4   6       90.47       76.90     11.79 o
   5   4   6      114.06       74.15     21.63 o
   6   4   6      165.83      178.90     24.71 o
   7   4   6      285.93      320.01     44.58 o
   8   4   6       10.11        0.00     11.69 o
   9   4   6        3.93        0.00     16.17 o
  -7   5   6       73.76       48.17     17.74 o
  -6   5   6        4.43        7.15     13.43 o
  -5   5   6        5.74        5.77     10.56 o
  -4   5   6        2.74        0.22     13.70 o
  -3   5   6        0.47        0.00      7.33 o
  -2   5   6       13.70       25.23      8.95 o
  -1   5   6       23.63        8.63      8.75 o
   0   5   6       10.29        5.23     12.54 o
   1   5   6      696.40      659.17     39.55 o
   2   5   6     1914.04     2061.21     70.07 o
   3   5   6      339.93      342.08     16.77 o
   4   5   6      474.43      486.84     22.41 o
   5   5   6      103.02       93.06     18.46 o
   6   5   6      203.03      182.72     19.88 o
   7   5   6       72.72       84.39     19.69 o
   8   5   6       28.98       22.69     14.29 o
  -6   6   6      233.61      228.61     33.53 o
  -5   6   6      138.09      139.00     22.10 o
  -4   6   6      300.95      271.78     40.01 o
  -3   6   6      520.74      580.73     29.67 o
  -2   6   6      110.34      110.47     12.43 o
  -1   6   6       71.06       67.31      8.69 o
   0   6   6      545.33      583.87     20.33 o
   1   6   6        2.14        6.67      7.63 o
   2   6   6       10.96        3.00      8.73 o
   3   6   6      107.18       93.64     11.81 o
   4   6   6        8.12       14.33     10.18 o
   5   6   6       11.97        0.16     11.80 o
   6   6   6        5.83       10.99     12.42 o
   7   6   6       41.98       64.34     18.29 o
   8   6   6       76.78       86.06     16.24 o
  -6   7   6       30.24       20.71     14.02 o
  -5   7   6       10.43       13.59     18.55 o
  -4   7   6      240.19      251.49     28.84 o
  -3   7   6        4.14       33.63     16.36 o
  -2   7   6       41.53       34.53     12.25 o
  -1   7   6      580.77      526.76     22.10 o
   0   7   6       17.28        9.24      7.53 o
   1   7   6       37.18       19.08      9.53 o
   2   7   6      423.08      406.05     21.07 o
   3   7   6     1044.55      987.49     55.12 o
   4   7   6        6.33        4.80     10.92 o
   5   7   6       15.14       33.91     13.02 o
   6   7   6       86.60      102.14     21.87 o
   7   7   6       23.69       27.96     15.99 o
   8   7   6        1.94       13.70     12.31 o
  -5   8   6      132.86      118.09     25.58 o
  -4   8   6        9.36       27.74     20.55 o
  -3   8   6       78.67      101.67     28.02 o
  -2   8   6       13.63        2.74     20.22 o
  -1   8   6       42.17       45.21     13.90 o
   0   8   6       78.29       75.10     10.46 o
   1   8   6       10.11       13.48      9.72 o
   2   8   6      136.39      145.25     19.41 o
   3   8   6      196.66      179.00     19.14 o
   4   8   6       19.93       17.11     11.79 o
   5   8   6       95.46       96.67     21.95 o
   6   8   6        9.06       22.83     16.17 o
   7   8   6       40.74       45.03     12.63 o
  -5   9   6       12.55       15.68     14.92 o
  -4   9   6       74.42       67.62     23.10 o
  -3   9   6        0.43        0.00     18.69 o
  -2   9   6        0.78        0.80     18.20 o
  -1   9   6       14.50       11.02     12.45 o
   0   9   6      215.84      246.41     21.75 o
   1   9   6        5.38       20.82     12.79 o
   2   9   6       20.33       28.07     12.61 o
   3   9   6      105.38      132.45     17.82 o
   4   9   6       70.34      129.17     17.64 o
   5   9   6      128.08      102.49     16.06 o
   6   9   6       21.97       24.16     14.37 o
   7   9   6        9.27        0.00     17.66 o
  -4  10   6        9.78        3.87     10.77 o
  -3  10   6       64.69       51.90     21.01 o
  -2  10   6      275.18      331.81     39.87 o
  -1  10   6      173.74      192.30     24.58 o
   0  10   6        3.96       11.22     11.54 o
   1  10   6       36.41       36.41     15.30 o
   2  10   6       11.09        2.70     14.80 o
   3  10   6      112.77      105.43     16.50 o
   4  10   6        5.62        0.00     18.23 o
   5  10   6       26.16       24.73     14.04 o
   6  10   6       52.32       58.61     11.68 o
  -3  11   6       94.25      110.11     22.12 o
  -2  11   6       16.83       14.29     18.57 o
  -1  11   6      238.73      235.44     35.34 o
   0  11   6      187.81      197.67     23.07 o
   1  11   6      157.51      154.63     22.36 o
   2  11   6       71.18      108.88     29.64 o
   3  11   6      113.41      124.81     20.70 o
   4  11   6       11.80        5.01     17.81 o
   5  11   6        5.86        0.00     11.78 o
  -2  12   6      117.20      103.76     21.73 o
  -1  12   6       53.34       79.43     21.69 o
   0  12   6       14.21       10.80     17.22 o
   1  12   6       51.27       59.43     23.24 o
   2  12   6        1.19       17.53     12.24 o
   3  12   6        0.00       12.55     12.27 o
   4  12   6        2.03        3.71     10.50 o
   1  13   6       48.04      114.10     21.67 o
  -2 -11   7       81.10       64.01     19.59 o
  -1 -11   7       96.73       94.11     27.19 o
   0 -11   7      131.39      122.84     18.13 o
   1 -11   7       59.67       35.43     20.53 o
   2 -11   7        5.63        8.34     13.52 o
   3 -11   7       14.64       33.60     17.43 o
  -4 -10   7       11.71        0.00     12.88 o
  -3 -10   7       37.42       60.18     12.07 o
  -2 -10   7        0.29        0.00     29.83 o
  -1 -10   7       24.02       49.95     22.60 o
   0 -10   7       26.23       49.09     15.09 o
   1 -10   7        5.23        6.15     16.29 o
   2 -10   7       15.09       12.08     19.49 o
   3 -10   7       10.55       27.63     19.77 o
   4 -10   7      182.08      181.33     28.80 o
  -5  -9   7       14.72        6.46     13.60 o
  -4  -9   7       28.46       31.19     13.11 o
  -3  -9   7        3.80       22.75     12.13 o
  -2  -9   7       73.58       41.59     27.11 o
  -1  -9   7       74.78       42.99     17.93 o
   0  -9   7      145.61       94.31     31.59 o
   1  -9   7       95.03      106.81     16.93 o
   2  -9   7       17.31        8.90     20.55 o
   3  -9   7        4.02       17.27     18.24 o
   4  -9   7        0.22        0.00     18.63 o
   5  -9   7       28.21       33.39     19.66 o
  -5  -8   7       18.38       17.48     15.97 o
  -4  -8   7        4.07        0.00     13.96 o
  -3  -8   7        7.36        4.26     13.35 o
  -2  -8   7        0.31       21.48     15.78 o
  -1  -8   7       18.67        3.29     15.06 o
   0  -8   7      151.26      129.15     33.19 o
   1  -8   7      462.24      454.21     53.33 o
   2  -8   7      166.68      161.55     34.20 o
   3  -8   7       26.43       38.97     25.24 o
   4  -8   7      246.25      185.65     35.24 o
   5  -8   7      446.64      419.01     31.40 o
   6  -8   7      320.93      340.76     38.39 o
  -6  -7   7        2.25       21.26     11.89 o
  -5  -7   7       24.78       18.47     13.26 o
  -4  -7   7      174.71      155.37     24.01 o
  -3  -7   7       50.78       39.05     13.27 o
  -2  -7   7       11.58       15.34     11.48 o
  -1  -7   7       31.62       25.13     14.76 o
   0  -7   7       54.21       69.53     18.50 o
   1  -7   7        7.80       19.89     20.16 o
   2  -7   7       26.22       12.06     14.14 o
   3  -7   7      987.04      974.66     74.59 o
   4  -7   7        8.29        3.03     18.46 o
   5  -7   7       31.02       34.42     16.49 o
   6  -7   7      255.00      178.86     29.53 o
   7  -7   7       19.18       24.55     15.22 o
  -6  -6   7       67.04       60.80     24.36 o
  -5  -6   7       59.14       60.20     18.14 o
  -4  -6   7       18.19       23.72     16.40 o
  -3  -6   7        1.48        1.55     16.60 o
  -2  -6   7        1.68        0.00     13.40 o
  -1  -6   7        2.61        7.08     11.33 o
   0  -6   7      305.12      256.58     26.97 o
   1  -6   7      324.60      272.67     38.58 o
   2  -6   7     3027.81     2846.46    162.00 o
   3  -6   7      156.95      151.57     32.26 o
   4  -6   7      453.28      522.88     56.98 o
   5  -6   7      577.50      527.31     40.14 o
   6  -6   7      207.99      201.12     35.11 o
   7  -6   7       35.64       34.21     26.34 o
  -6  -5   7       40.61        5.42     14.90 o
  -5  -5   7        7.02        0.00     14.42 o
  -4  -5   7        4.25        0.04     14.69 o
  -3  -5   7       88.57       72.71     18.49 o
  -2  -5   7       64.69       75.41     28.53 o
  -1  -5   7      150.95      138.55     20.01 o
   0  -5   7      125.99      118.89     18.99 o
   1  -5   7      286.60      325.97     27.22 o
   2  -5   7     1043.69     1066.26     43.83 o
   3  -5   7       74.83       81.53     26.13 o
   4  -5   7       34.43       63.16     25.17 o
   5  -5   7       29.22       17.11     16.24 o
   6  -5   7       33.32       27.36     21.01 o
   7  -5   7      124.07      147.54     22.22 o
  -7  -4   7       52.11       74.94     20.72 o
  -6  -4   7       39.05       77.05     26.33 o
  -5  -4   7       11.32        8.17     14.25 o
  -4  -4   7       83.91       77.72     34.01 o
  -3  -4   7        1.14        0.00     13.92 o
  -2  -4   7        1.59        2.10     11.98 o
  -1  -4   7       38.84       16.51     17.02 o
   0  -4   7        8.65       35.49     13.19 o
   1  -4   7      746.11      676.95     53.52 o
   2  -4   7      357.67      357.38     23.94 o
   3  -4   7      671.05      698.08     44.57 o
   4  -4   7       19.04        0.00     16.84 o
   5  -4   7      295.06      298.64     42.10 o
   6  -4   7       13.41       16.16     20.33 o
   7  -4   7        6.68        2.38     12.60 o
   8  -4   7        4.26        0.00     21.61 o
  -7  -3   7        2.07        0.00     10.99 o
  -6  -3   7       23.11       19.29     11.28 o
  -5  -3   7       85.40       64.58     12.53 o
  -4  -3   7      757.82      758.11     31.60 o
  -3  -3   7      335.68      340.92     19.15 o
  -2  -3   7      104.31      126.28     16.70 o
  -1  -3   7      789.67      847.84     71.59 o
   0  -3   7      198.13      118.12     30.11 o
   1  -3   7      270.06      242.35     44.26 o
   2  -3   7      272.70      277.99     50.72 o
   3  -3   7      325.21      419.69     60.91 o
   4  -3   7      217.37      269.40     45.15 o
   5  -3   7        6.09        0.00     12.59 o
   6  -3   7       36.75       33.94     15.27 o
   7  -3   7       79.31       70.97     18.38 o
   8  -3   7      162.22      191.24     32.10 o
  -7  -2   7       57.84       79.22     16.19 o
  -6  -2   7       96.64       97.01     13.76 o
  -5  -2   7      239.38      265.97     18.62 o
  -4  -2   7       98.39       95.36     11.27 o
  -3  -2   7        1.58        5.40      6.91 o
  -2  -2   7       13.07        0.00     11.54 o
  -1  -2   7       26.08       26.11     17.75 o
   0  -2   7      534.10      509.55     58.74 o
   1  -2   7        6.20       25.24     22.30 o
   2  -2   7       85.61       73.38     31.03 o
   3  -2   7      365.82      360.15     54.89 o
   4  -2   7      139.06       99.14     33.16 o
   5  -2   7      120.33       99.95     28.97 o
   6  -2   7       13.51        2.09     17.54 o
   7  -2   7       27.57       44.78     25.36 o
   8  -2   7       66.38       79.77     26.00 o
  -7  -1   7        0.08        4.38     12.79 o
  -6  -1   7       24.34        9.90     10.58 o
  -5  -1   7       18.87       17.02      9.93 o
  -4  -1   7        3.88        0.85      8.49 o
  -3  -1   7      387.15      376.64     17.52 o
  -2  -1   7     1167.44     1202.14     52.28 o
  -1  -1   7      659.24      692.63     61.15 o
   0  -1   7     2393.13     2363.69    114.99 o
   1  -1   7       17.23       36.40     20.78 o
   2  -1   7       10.34        0.00     19.18 o
   3  -1   7        4.75       16.38     17.44 o
   4  -1   7        5.04        0.00     13.14 o
   5  -1   7       20.29       16.81     17.99 o
   6  -1   7      191.21      181.07     37.09 o
   7  -1   7      116.13      119.80     29.81 o
   8  -1   7      340.69      303.13     42.43 o
  -7   0   7      101.93      117.62     18.35 o
  -6   0   7      285.92      293.32     24.03 o
  -5   0   7      127.06      118.17     19.12 o
  -4   0   7        8.68       11.29      8.47 o
  -3   0   7       64.91       74.72     11.27 o
  -2   0   7       40.74       51.41     13.33 o
  -1   0   7      156.34      125.85     27.50 o
   0   0   7     1377.32     1540.34     90.71 o
   1   0   7      314.71      270.05     42.48 o
   2   0   7      146.23      188.30     37.46 o
   3   0   7       65.90       53.67     25.96 o
   4   0   7      250.33      248.86     25.75 o
   5   0   7      157.75      144.34     30.36 o
   6   0   7      428.73      388.71     49.91 o
   7   0   7      114.60      107.17     32.30 o
   8   0   7      103.61       63.23     26.63 o
   9   0   7       48.04       81.16     22.26 o
  -7   1   7       37.30       19.71     16.49 o
  -6   1   7        2.79        0.00     10.75 o
  -5   1   7       34.50       34.18     11.00 o
  -4   1   7      275.30      272.09     18.33 o
  -3   1   7      844.16      850.51     28.27 o
  -2   1   7     1091.33     1074.43     35.66 o
  -1   1   7      427.13      379.76     22.42 o
   0   1   7      272.45      177.53     36.18 o
   1   1   7      155.01       74.27     25.32 o
   2   1   7      269.28      215.53     40.55 o
   3   1   7     1940.80     1888.71    112.41 o
   4   1   7      116.34      151.32     14.47 o
   5   1   7       45.48       29.73     21.65 o
   6   1   7      190.60      199.27     40.56 o
   7   1   7       47.64       42.93     23.29 o
   8   1   7      221.58      272.50     41.76 o
   9   1   7       27.18       20.43     11.80 o
  -7   2   7       26.18       33.13     15.89 o
  -6   2   7       16.66        2.14     10.19 o
  -5   2   7      128.96      131.44     18.06 o
  -4   2   7      158.86      154.14     13.68 o
  -3   2   7      174.09      151.73     14.66 o
  -2   2   7      131.18      141.14     15.35 o
  -1   2   7       74.05       61.01     11.60 o
   0   2   7      256.24      197.91     36.79 o
   1   2   7      304.05      360.63     49.92 o
   2   2   7        8.08       15.62     21.14 o
   3   2   7       63.73       59.58     27.03 o
   4   2   7      293.05      306.06     30.95 o
   5   2   7      945.31      927.38     43.90 o
   6   2   7      260.25      326.02     46.01 o
   7   2   7       70.76       98.84     28.02 o
   8   2   7      111.85      131.57     29.82 o
   9   2   7       49.59       47.29     12.55 o
  -7   3   7        2.84       18.10     15.50 o
  -6   3   7       37.20       39.83     15.47 o
  -5   3   7       24.56       22.60     11.12 o
  -4   3   7      777.35      750.53     41.85 o
  -3   3   7      461.68      456.92     23.29 o
  -2   3   7       49.12       47.32     13.88 o
  -1   3   7      553.59      570.28     36.19 o
   0   3   7      249.75      188.63     39.49 o
   1   3   7     1761.59     1721.19    106.43 o
   2   3   7      824.70      844.09     76.91 o
   3   3   7       32.96       20.23     22.97 o
   4   3   7      101.23      105.58     13.42 o
   5   3   7       13.77        0.85     12.12 o
   6   3   7       11.04       28.46     14.84 o
   7   3   7        2.21        2.62     13.69 o
   8   3   7       97.16       80.33     16.98 o
   9   3   7        2.64       19.03     15.19 o
  -7   4   7       10.15       25.72     16.05 o
  -6   4   7       42.13       81.07     17.44 o
  -5   4   7      134.66      136.92     22.49 o
  -4   4   7      263.91      274.27     19.58 o
  -3   4   7      172.39      146.10     13.15 o
  -2   4   7      181.71      172.08     16.58 o
  -1   4   7       15.01       16.98     11.41 o
   0   4   7      239.32      216.10     40.89 o
   1   4   7      147.05      128.40     19.88 o
   2   4   7       13.35        0.00     20.43 o
   3   4   7       32.79       32.84      8.18 o
   4   4   7       93.26       92.83     12.55 o
   5   4   7      697.30      705.28     58.76 o
   6   4   7      153.84      138.25     24.47 o
   7   4   7       47.93       56.44     14.09 o
   8   4   7       13.87       18.72     10.54 o
  -6   5   7       38.71       48.66     23.00 o
  -5   5   7      164.48      141.66     21.53 o
  -4   5   7      238.93      277.46     22.92 o
  -3   5   7      557.12      560.90     25.35 o
  -2   5   7      245.88      204.59     25.13 o
  -1   5   7      124.14      117.61     16.09 o
   0   5   7      785.66      811.24     23.14 o
   1   5   7      828.41      836.38     25.03 o
   2   5   7      240.25      221.34     13.46 o
   3   5   7      160.87      146.22     12.10 o
   4   5   7       14.16       14.34      8.90 o
   5   5   7       17.97        0.06     13.72 o
   6   5   7       24.21       21.42     12.54 o
   7   5   7       23.24       31.05     11.99 o
   8   5   7        1.44        7.25     14.31 o
  -6   6   7      209.57      187.84     29.61 o
  -5   6   7      253.96      237.68     37.79 o
  -4   6   7      105.33      106.62     29.50 o
  -3   6   7       64.02       56.62     15.32 o
  -2   6   7      169.87      154.35     14.80 o
  -1   6   7      336.86      322.15     19.57 o
   0   6   7       18.48       29.44      7.63 o
   1   6   7      221.60      202.53     13.28 o
   2   6   7      670.90      703.77     27.29 o
   3   6   7      684.13      733.16     26.96 o
   4   6   7       47.96       65.16     11.70 o
   5   6   7       98.36      108.42     16.65 o
   6   6   7       13.06       16.93     13.05 o
   7   6   7        3.87       28.30     15.43 o
   8   6   7      134.36      131.00     18.49 o
  -6   7   7       17.58       34.81     17.27 o
  -5   7   7       24.16       37.21     20.30 o
  -4   7   7       10.26       41.99     25.15 o
  -3   7   7      475.68      505.53     53.11 o
  -2   7   7      680.88      697.51     32.78 o
  -1   7   7      203.97      200.30     19.78 o
   0   7   7      118.72      102.06     13.11 o
   1   7   7       65.18       59.24     10.82 o
   2   7   7      267.16      253.18     17.54 o
   3   7   7      134.01      141.72     22.26 o
   4   7   7        7.41        2.63     14.03 o
   5   7   7        0.22        0.00     12.19 o
   6   7   7        5.84       23.30     12.39 o
   7   7   7        0.73       29.97     15.39 o
   8   7   7       29.28       57.32     15.21 o
  -5   8   7      127.59       84.44     24.05 o
  -4   8   7        5.21        0.00     19.19 o
  -3   8   7       11.78        0.00     18.17 o
  -2   8   7        3.99        3.18     11.36 o
  -1   8   7        2.04        0.00     14.07 o
   0   8   7      233.83      237.12     21.19 o
   1   8   7        1.53        3.16     10.17 o
   2   8   7      290.46      350.24     22.27 o
   3   8   7      700.99      692.27     29.56 o
   4   8   7        9.21       11.35     15.80 o
   5   8   7       18.52       26.45     12.79 o
   6   8   7       51.20       72.47     19.18 o
   7   8   7      123.47      140.39     18.87 o
  -4   9   7        0.93       13.07     13.20 o
  -3   9   7       48.53       33.56     22.34 o
  -2   9   7       21.89       10.45     15.57 o
  -1   9   7      105.46      123.34     21.65 o
   0   9   7      750.47      792.73     36.86 o
   1   9   7      330.42      336.22     24.76 o
   2   9   7        6.29        6.73     12.78 o
   3   9   7      591.28      579.77     31.15 o
   4   9   7       34.53       36.87     11.19 o
   5   9   7        6.64       29.66     12.01 o
   6   9   7        7.94       13.65     16.49 o
   7   9   7        1.35        0.00     17.75 o
  -3  10   7       10.30       27.17     19.15 o
  -2  10   7      275.29      247.92     32.29 o
  -1  10   7       63.77       34.42     23.25 o
   0  10   7        0.47       32.67     18.26 o
   1  10   7       48.15       56.36     16.03 o
   2  10   7       65.83       64.90     18.30 o
   3  10   7        3.88       10.57     20.69 o
   4  10   7       54.88       93.87     21.10 o
   5  10   7       96.09      116.21     14.42 o
   6  10   7       49.05       68.77     13.68 o
  -2  11   7       26.05       29.08     16.45 o
  -1  11   7       90.90      128.87     27.16 o
   0  11   7      287.05      302.81     37.64 o
   1  11   7      162.70      204.72     23.21 o
   2  11   7        4.57        4.32     14.13 o
   3  11   7       13.07        0.00     13.62 o
   4  11   7        0.79        0.00     34.22 o
   5  11   7        6.42        0.00     10.62 o
  -1  12   7       29.17        4.88     14.39 o
   0  12   7        2.20        0.00     16.48 o
   1  12   7       39.47       67.28     21.69 o
   2  12   7        1.77        0.00     11.57 o
   3  12   7       13.24        9.50     10.86 o
   4  12   7       12.80       16.51     14.46 o
  -1 -11   8       26.09       13.36     15.34 o
   0 -11   8       46.63       32.59     18.14 o
   1 -11   8        1.71        9.87     14.36 o
   2 -11   8        0.64        8.60     26.54 o
  -3 -10   8        0.63       21.11     16.43 o
  -2 -10   8       15.07       47.54     22.13 o
  -1 -10   8       11.67        0.00     29.89 o
   0 -10   8       19.80       25.55     11.39 o
   1 -10   8       38.47       56.93     23.17 o
   2 -10   8       50.24       55.14     20.55 o
   3 -10   8        5.85       32.39     19.11 o
   4 -10   8       12.98        6.78     14.08 o
  -4  -9   8       44.50       61.22     15.31 o
  -3  -9   8       58.41       49.84     14.59 o
  -2  -9   8      127.64      120.32     19.26 o
  -1  -9   8        1.45        0.00     20.93 o
   0  -9   8        3.67        1.70     20.95 o
   1  -9   8        4.36       13.29     13.44 o
   2  -9   8        0.66        0.00     18.78 o
   3  -9   8       49.80       58.23     21.97 o
   4  -9   8      107.68      128.56     17.72 o
   5  -9   8       43.53       67.48     19.45 o
  -5  -8   8        3.47        0.00     10.15 o
  -4  -8   8       15.71        0.00     11.59 o
  -3  -8   8       27.91       29.62     14.89 o
  -2  -8   8        3.80        3.98     34.89 o
  -1  -8   8        9.77       28.91     26.31 o
   0  -8   8       61.82       45.76     21.72 o
   1  -8   8       33.55       39.05     19.89 o
   2  -8   8        7.56       40.76     24.20 o
   3  -8   8       73.48       82.82     27.13 o
   4  -8   8       24.46       27.45     13.71 o
   5  -8   8      133.13      114.68     18.30 o
   6  -8   8       54.35       63.69     19.54 o
  -5  -7   8       40.18       38.12     12.17 o
  -4  -7   8      209.97      200.57     19.59 o
  -3  -7   8      109.51      124.16     17.01 o
  -2  -7   8       13.62       11.42     10.94 o
  -1  -7   8        2.64       41.31     25.72 o
   0  -7   8       16.07       27.32     23.79 o
   1  -7   8       34.59       42.27     24.51 o
   2  -7   8      295.30      282.95     30.51 o
   3  -7   8       90.55       75.46     28.07 o
   4  -7   8      219.38      237.81     41.22 o
   5  -7   8      229.26      229.78     38.23 o
   6  -7   8      349.54      372.94     29.13 o
  -6  -6   8        0.45        5.46     10.39 o
  -5  -6   8        2.22        2.92     19.88 o
  -4  -6   8      291.42      276.08     29.42 o
  -3  -6   8       59.83       60.08     14.88 o
  -2  -6   8        6.61       23.84     11.61 o
  -1  -6   8       30.86       25.09     10.79 o
   0  -6   8      307.49      290.08     33.78 o
   1  -6   8      427.30      361.98     47.19 o
   2  -6   8      402.84      412.23     34.67 o
   3  -6   8      133.26      106.24     26.62 o
   4  -6   8       79.82       92.21     27.49 o
   5  -6   8       59.69       50.04     22.13 o
   6  -6   8       21.43       19.86     20.30 o
   7  -6   8        7.45       23.14     18.65 o
  -6  -5   8       63.36       91.19     43.07 o
  -5  -5   8      122.23      118.07     21.15 o
  -4  -5   8      534.62      545.05     39.84 o
  -3  -5   8      241.51      242.39     28.32 o
  -2  -5   8       71.71       70.94     14.97 o
  -1  -5   8      135.81      125.24     16.49 o
   0  -5   8      237.63      243.18     22.67 o
   1  -5   8      379.80      347.59     30.50 o
   2  -5   8      343.76      347.17     23.62 o
   3  -5   8      119.02      111.11     26.49 o
   4  -5   8       17.70       37.80     14.54 o
   5  -5   8       42.27       48.30     18.48 o
   6  -5   8       39.15       37.29     22.64 o
   7  -5   8       80.06       97.17     18.06 o
  -6  -4   8        4.09        7.48     10.65 o
  -5  -4   8        0.33       10.34     10.65 o
  -4  -4   8       85.25       72.02     18.98 o
  -3  -4   8      169.84      152.87     24.23 o
  -2  -4   8       20.60       12.83     14.16 o
  -1  -4   8      527.08      540.97     24.79 o
   0  -4   8       37.76       28.49     11.02 o
   1  -4   8       25.91       47.82     13.44 o
   2  -4   8      928.73      838.75     43.76 o
   3  -4   8      960.74     1260.93    111.30 o
   4  -4   8       19.32       28.25     19.33 o
   5  -4   8      102.73      116.93     23.81 o
   6  -4   8      191.08      204.67     40.14 o
   7  -4   8       17.02        9.32     13.26 o
   8  -4   8        1.18       15.18     16.25 o
  -6  -3   8       76.68       94.87     13.98 o
  -5  -3   8      358.94      391.43     26.12 o
  -4  -3   8      109.48       95.62     16.39 o
  -3  -3   8      513.98      466.63     28.10 o
  -2  -3   8      619.42      651.61     39.30 o
  -1  -3   8      726.42      719.04     25.32 o
   0  -3   8      727.34      765.91     35.37 o
   1  -3   8      504.39      614.76     31.76 o
   2  -3   8       57.68       58.31     14.83 o
   3  -3   8      286.87      362.37     33.11 o
   4  -3   8        5.15       33.28     15.33 o
   5  -3   8        6.16        3.26     19.56 o
   6  -3   8       10.58        5.29     19.41 o
   7  -3   8       93.11      112.33     20.43 o
   8  -3   8      269.67      290.82     38.46 o
  -7  -2   8       28.39        9.81     13.64 o
  -6  -2   8       69.29       90.43     14.49 o
  -5  -2   8        6.31       20.08     11.49 o
  -4  -2   8      316.53      361.15     20.48 o
  -3  -2   8        5.59       14.78      9.04 o
  -2  -2   8      361.16      365.67     20.23 o
  -1  -2   8      349.81      367.61     17.84 o
   0  -2   8       10.38       19.69     10.46 o
   1  -2   8       38.45       27.28     11.34 o
   2  -2   8      490.18      498.35     24.28 o
   3  -2   8      249.86      243.25     23.90 o
   4  -2   8      173.86      131.21     38.28 o
   5  -2   8       29.56       50.40     24.09 o
   6  -2   8       23.67       36.97     25.42 o
   7  -2   8        0.42        0.00     16.20 o
   8  -2   8        1.56        0.00     19.66 o
  -7  -1   8        1.33        0.00     13.98 o
  -6  -1   8      137.94      130.34     28.51 o
  -5  -1   8      459.98      480.21     26.01 o
  -4  -1   8      111.25      115.91     12.98 o
  -3  -1   8       21.57       34.20      8.89 o
  -2  -1   8      721.52      754.55     25.32 o
  -1  -1   8      103.01      117.06     15.65 o
   0  -1   8       36.60       12.22     11.05 o
   1  -1   8      142.52       76.40     30.16 o
   2  -1   8      912.56      994.79     86.45 o
   3  -1   8      503.43      513.82     28.40 o
   4  -1   8        9.03       22.48     15.11 o
   5  -1   8        5.74        0.00     21.72 o
   6  -1   8      159.24      146.99     23.00 o
   7  -1   8       48.73       52.98     16.32 o
   8  -1   8      285.92      323.41     43.67 o
  -7   0   8       35.48        8.57     15.34 o
  -6   0   8       41.47       58.91     13.85 o
  -5   0   8       59.62       53.89     12.40 o
  -4   0   8       29.57       29.52     10.70 o
  -3   0   8       88.65       76.73     12.08 o
  -2   0   8       10.55        0.00      8.67 o
  -1   0   8      460.58      456.89     25.29 o
   0   0   8     1650.50     1690.95     60.68 o
   1   0   8     1322.56     1379.02     96.49 o
   2   0   8       15.33       16.50     18.52 o
   3   0   8      108.54       98.44     14.72 o
   4   0   8      536.99      600.16     49.83 o
   5   0   8      228.14      185.19     23.60 o
   6   0   8      166.61      172.26     46.76 o
   7   0   8       24.41       40.89     25.66 o
   8   0   8       26.23       32.19     22.96 o
  -7   1   8       12.59       18.31     14.02 o
  -6   1   8       41.71       63.37     13.03 o
  -5   1   8       29.34       19.64      9.93 o
  -4   1   8       15.59       16.57     11.75 o
  -3   1   8      286.80      265.37     18.50 o
  -2   1   8      195.61      193.52     18.16 o
  -1   1   8        8.57       21.63      7.88 o
   0   1   8       68.35       51.77     12.04 o
   1   1   8       89.69       63.97     22.71 o
   2   1   8       70.26       62.89     28.32 o
   3   1   8        5.99        5.70     13.78 o
   4   1   8      914.97      908.20     32.56 o
   5   1   8      700.19      692.80     33.28 o
   6   1   8      233.09      246.74     27.12 o
   7   1   8       76.56       74.78     28.54 o
   8   1   8       29.51       34.07     19.50 o
  -7   2   8        1.97       25.04     26.39 o
  -6   2   8       15.31       16.98      9.73 o
  -5   2   8       29.28        1.74     12.93 o
  -4   2   8      211.24      236.53     21.98 o
  -3   2   8        0.38        0.46      9.95 o
  -2   2   8      256.66      258.20     17.85 o
  -1   2   8      768.53      773.65     28.70 o
   0   2   8     1589.24     1530.38     58.52 o
   1   2   8     4079.99     4234.42    154.46 o
   2   2   8      906.79      891.83     42.68 o
   3   2   8     1254.58     1302.18     36.47 o
   4   2   8      940.57      937.79     39.50 o
   5   2   8      460.09      449.73     27.36 o
   6   2   8      178.18      178.39     24.64 o
   7   2   8      158.81      175.61     37.12 o
   8   2   8        7.49       11.41     21.87 o
  -6   3   8        3.03        7.04     13.11 o
  -5   3   8       10.66        5.89     10.08 o
  -4   3   8      412.92      481.12     29.18 o
  -3   3   8      745.64      747.43     29.48 o
  -2   3   8      144.89      138.45     13.52 o
  -1   3   8      728.88      726.93     24.78 o
   0   3   8      250.27      235.62     16.97 o
   1   3   8      838.34      828.92     33.89 o
   2   3   8       18.99       20.96      7.71 o
   3   3   8        4.73        6.29      8.66 o
   4   3   8       77.53       85.71     15.84 o
   5   3   8      666.34      653.53     39.44 o
   6   3   8        5.81        0.00     23.55 o
   7   3   8       88.53      121.09     29.95 o
   8   3   8        8.68       25.23     22.21 o
  -6   4   8        1.79        8.48     11.28 o
  -5   4   8       32.56       35.67     14.67 o
  -4   4   8      307.08      321.99     24.69 o
  -3   4   8        0.27        0.00      9.13 o
  -2   4   8       18.18        7.27      8.33 o
  -1   4   8      213.70      176.31     13.80 o
   0   4   8      673.35      654.37     25.86 o
   1   4   8      449.34      421.16     15.84 o
   2   4   8      709.71      652.11     20.23 o
   3   4   8     1454.31     1494.07     29.81 o
   4   4   8      278.14      289.81     22.87 o
   5   4   8      745.40      757.90     33.85 o
   6   4   8        9.50        0.00     18.36 o
   7   4   8        0.97        0.00     14.43 o
   8   4   8       28.20       22.50     18.40 o
  -6   5   8        1.45        9.05     14.35 o
  -5   5   8        3.49        6.20     11.25 o
  -4   5   8      248.67      272.56     26.29 o
  -3   5   8      357.74      342.83     21.11 o
  -2   5   8       99.22       85.60     13.65 o
  -1   5   8      515.04      503.15     29.96 o
   0   5   8      398.51      382.97     15.88 o
   1   5   8        8.94        0.00      6.80 o
   2   5   8       11.27        2.19      8.51 o
   3   5   8       13.43       14.70      7.91 o
   4   5   8        1.62       13.21      8.85 o
   5   5   8        3.84        3.02     11.71 o
   6   5   8       48.77       20.80     20.03 o
   7   5   8       81.07       68.80     14.06 o
   8   5   8       35.27       46.32     16.31 o
  -6   6   8       35.81       51.16     17.29 o
  -5   6   8        6.33       22.34     18.09 o
  -4   6   8       59.64       80.63     27.08 o
  -3   6   8        0.94        4.60      8.79 o
  -2   6   8       54.46       55.25     13.31 o
  -1   6   8        6.39        6.05     10.06 o
   0   6   8       34.51       12.07      7.89 o
   1   6   8       36.08       18.57      7.74 o
   2   6   8      252.60      231.34     16.31 o
   3   6   8      229.26      248.06     16.37 o
   4   6   8      179.39      170.60     16.32 o
   5   6   8       10.17       13.55     20.34 o
   6   6   8        7.81        0.00     13.28 o
   7   6   8       33.92        7.73     10.83 o
   8   6   8       24.72       17.38     11.05 o
  -5   7   8        5.55        3.83     15.73 o
  -4   7   8       64.44       42.12     21.37 o
  -3   7   8       79.77       93.63     17.90 o
  -2   7   8      135.89      138.95     15.08 o
  -1   7   8      145.21      129.40     17.04 o
   0   7   8       27.76       27.16      8.84 o
   1   7   8        5.89        2.17      8.97 o
   2   7   8      395.12      377.37     22.24 o
   3   7   8      226.67      207.19     20.65 o
   4   7   8        3.39        3.12     11.76 o
   5   7   8       38.25       42.25     15.49 o
   6   7   8       27.86       59.68     20.25 o
   7   7   8      126.37      131.55     19.20 o
  -4   8   8        5.02        0.00     15.94 o
  -3   8   8       13.23       22.99     19.63 o
  -2   8   8        0.31       10.40     10.84 o
  -1   8   8       34.01       23.87     15.22 o
   0   8   8       50.55       51.04     14.30 o
   1   8   8       15.47       12.66     10.33 o
   2   8   8      641.65      627.61     29.28 o
   3   8   8     1595.46     1627.60     49.49 o
   4   8   8       13.00        4.74     10.66 o
   5   8   8       17.62       17.80     14.99 o
   6   8   8       31.14       36.85     17.79 o
   7   8   8       48.00       53.89     11.09 o
  -4   9   8        3.10       19.50     16.75 o
  -3   9   8        4.31       28.99     14.89 o
  -2   9   8       79.11       73.38     27.61 o
  -1   9   8       72.86       88.29     19.45 o
   0   9   8      158.81      165.81     23.86 o
   1   9   8      167.26      167.60     16.53 o
   2   9   8        2.55        0.95     11.48 o
   3   9   8        4.96       16.85     11.51 o
   4   9   8       19.07       15.61     11.41 o
   5   9   8       50.73       49.70     23.38 o
   6   9   8      105.97      124.83     18.20 o
  -3  10   8       48.66       58.43     18.12 o
  -2  10   8        0.29        0.00     12.32 o
  -1  10   8       28.03       29.11     34.06 o
   0  10   8      136.25      119.87     29.30 o
   1  10   8       37.63       20.45     13.47 o
   2  10   8      121.37      142.00     28.12 o
   3  10   8      254.29      272.34     21.65 o
   4  10   8      218.00      221.16     19.43 o
   5  10   8       11.78       31.23     10.11 o
   6  10   8       38.80       64.36     18.90 o
  -2  11   8       26.14       40.01     15.13 o
  -1  11   8       36.59       55.97     27.47 o
   0  11   8      139.11      101.56     25.47 o
   1  11   8       91.43       97.15     23.84 o
   2  11   8        1.00       15.96     13.15 o
   3  11   8        1.15        0.00     12.54 o
   4  11   8       77.59      113.67     39.23 o
   0  12   8       20.74       17.98     15.12 o
   1  12   8       43.56       42.68     17.40 o
   2  12   8        2.19        9.33     15.37 o
   3  12   8       17.50       15.05     15.46 o
  -1 -10   9       39.93       55.22     11.18 o
   0 -10   9       97.09       77.15     15.32 o
   1 -10   9       35.42       37.41     13.56 o
   2 -10   9       55.53       71.90     15.09 o
   3 -10   9       18.63        8.58      9.93 o
  -3  -9   9       32.25       27.90     13.03 o
  -2  -9   9        8.40        2.33     19.18 o
  -1  -9   9      172.95      171.51     21.53 o
   0  -9   9      159.08      146.09     21.73 o
   1  -9   9      160.53      141.18     29.80 o
   2  -9   9       49.43       38.47     20.66 o
   3  -9   9       11.37        6.49     12.02 o
   4  -9   9      170.16      197.07     15.93 o
  -4  -8   9       32.07       41.03     10.14 o
  -3  -8   9       68.76       44.97     14.80 o
  -2  -8   9      242.69      218.29     24.63 o
  -1  -8   9      125.38      150.78     36.87 o
   0  -8   9      109.75       67.26     27.21 o
   1  -8   9      266.52      224.25     26.36 o
   2  -8   9      367.72      381.13     43.97 o
   3  -8   9      224.36      221.52     25.39 o
   4  -8   9       13.03       14.47     10.35 o
   5  -8   9        0.52       16.20     10.23 o
  -5  -7   9        2.59       27.02     17.05 o
  -4  -7   9       19.11       35.70     11.58 o
  -3  -7   9        1.37        0.00     10.70 o
  -2  -7   9        7.80       11.42     11.91 o
  -1  -7   9       20.21        8.56     11.15 o
   0  -7   9       77.99       48.01     24.79 o
   1  -7   9       86.35      102.50     20.39 o
   2  -7   9        6.27       14.40     19.33 o
   3  -7   9        7.49       24.34     18.81 o
   4  -7   9      153.74      146.87     20.93 o
   5  -7   9      168.30      177.17     22.78 o
   6  -7   9        7.81        6.86     12.59 o
  -5  -6   9        5.97        8.91      9.65 o
  -4  -6   9       56.46       44.85     12.84 o
  -3  -6   9      236.86      181.67     19.94 o
  -2  -6   9      122.33      130.42     18.40 o
  -1  -6   9      256.88      242.35     22.16 o
   0  -6   9      525.57      525.95     42.16 o
   1  -6   9      666.44      662.51     45.04 o
   2  -6   9       20.01       16.01     14.66 o
   3  -6   9      311.28      371.93     45.80 o
   4  -6   9        4.09       13.70     14.68 o
   5  -6   9        5.16       18.84     13.71 o
   6  -6   9       61.11       64.37     15.67 o
  -6  -5   9       12.86       18.83     14.79 o
  -5  -5   9       19.13       17.29     15.54 o
  -4  -5   9       11.68        4.59     18.34 o
  -3  -5   9        2.72       12.16     12.59 o
  -2  -5   9        3.49       13.27     11.35 o
  -1  -5   9        9.57        8.84     11.90 o
   0  -5   9        3.12        7.53     13.29 o
   1  -5   9        4.21       16.80     29.76 o
   2  -5   9      286.27      267.10     27.73 o
   3  -5   9      350.54      345.98     44.44 o
   4  -5   9       20.79       56.47     26.61 o
   5  -5   9       77.51       93.59     32.31 o
   6  -5   9       36.65       51.23     22.08 o
   7  -5   9       21.29        4.03     11.76 o
  -6  -4   9        3.32        7.09     10.42 o
  -5  -4   9        2.88        6.56     14.44 o
  -4  -4   9       30.75       43.13     13.17 o
  -3  -4   9      582.73      601.53     41.13 o
  -2  -4   9      321.32      344.20     25.85 o
  -1  -4   9      551.53      545.09     25.57 o
   0  -4   9      370.22      423.99     25.13 o
   1  -4   9      342.77      356.24     22.91 o
   2  -4   9       74.10       67.37     12.93 o
   3  -4   9       69.37       41.55     22.45 o
   4  -4   9        8.40       42.35     24.96 o
   5  -4   9      199.02      236.06     43.45 o
   6  -4   9      141.81       80.15     29.25 o
   7  -4   9      254.13      280.68     59.89 o
  -6  -3   9       36.49       19.05      7.83 o
  -5  -3   9       48.04       58.93     13.27 o
  -4  -3   9      174.80      185.96     19.60 o
  -3  -3   9      111.51       81.50     15.60 o
  -2  -3   9       97.27       91.03     15.14 o
  -1  -3   9       87.90       83.43     11.68 o
   0  -3   9        0.94       10.62     11.96 o
   1  -3   9      238.65      213.13     17.76 o
   2  -3   9      331.69      337.33     22.36 o
   3  -3   9     3497.52     4309.47    343.30 o
   4  -3   9      214.70      316.45     39.98 o
   5  -3   9       91.99      156.22     37.96 o
   6  -3   9      154.37      130.53     33.41 o
   7  -3   9      140.01      169.46     22.93 o
   8  -3   9       89.81       94.10     22.28 o
  -6  -2   9        4.12        8.14      8.95 o
  -5  -2   9        3.96       19.57     16.37 o
  -4  -2   9       19.54       28.55     12.27 o
  -3  -2   9       68.32       84.54     14.48 o
  -2  -2   9      539.47      551.24     23.19 o
  -1  -2   9      229.67      238.30     12.64 o
   0  -2   9       74.50       64.51     10.05 o
   1  -2   9       81.15       71.67     10.03 o
   2  -2   9      354.82      369.34     22.45 o
   3  -2   9      544.47      510.77     31.75 o
   4  -2   9      188.45      214.82     26.89 o
   5  -2   9       90.73       82.85     31.30 o
   6  -2   9        7.49        0.00     14.22 o
   7  -2   9       11.73        6.54     14.02 o
   8  -2   9      181.17      156.83     30.01 o
  -6  -1   9       80.16       83.30     23.14 o
  -5  -1   9       96.43      126.24     16.91 o
  -4  -1   9       17.44       22.96     10.91 o
  -3  -1   9       73.89       59.24     13.12 o
  -2  -1   9      270.40      243.81     13.97 o
  -1  -1   9       75.67       84.95      9.15 o
   0  -1   9       38.81       39.06      7.79 o
   1  -1   9      157.93      145.44     10.03 o
   2  -1   9      685.49      693.67     24.95 o
   3  -1   9      304.75      316.46     21.53 o
   4  -1   9      406.31      408.64     28.20 o
   5  -1   9      200.15      216.23     27.45 o
   6  -1   9     1038.06     1095.11     53.89 o
   7  -1   9      110.33      140.04     21.24 o
   8  -1   9      174.23      154.11     28.56 o
  -6   0   9        1.26       22.45     25.51 o
  -5   0   9       76.87       72.73     13.94 o
  -4   0   9       55.76       46.30     18.15 o
  -3   0   9     1029.69     1017.02     41.44 o
  -2   0   9       16.36       27.41      9.87 o
  -1   0   9      151.96      154.01     14.09 o
   0   0   9      599.56      582.63     23.49 o
   1   0   9      262.37      252.36     13.84 o
   2   0   9      536.51      513.05     21.58 o
   3   0   9      104.49       95.17     13.44 o
   4   0   9      191.79      192.19     17.40 o
   5   0   9      116.95      132.97     21.99 o
   6   0   9       13.61       15.18     20.22 o
   7   0   9        1.78        0.00     13.83 o
   8   0   9       39.57       59.74     22.74 o
  -6   1   9        4.73        4.00      8.66 o
  -5   1   9        3.31        6.17     12.38 o
  -4   1   9       14.00       23.69     11.45 o
  -3   1   9      116.48       98.04     14.55 o
  -2   1   9      489.60      458.43     23.21 o
  -1   1   9       15.05       18.65      8.55 o
   0   1   9       66.87       52.45      7.04 o
   1   1   9      390.42      387.31     14.96 o
   2   1   9       51.94       67.08      9.73 o
   3   1   9       66.45       52.29     11.27 o
   4   1   9      860.05      863.65     31.21 o
   5   1   9      514.81      488.90     29.39 o
   6   1   9      392.27      455.54     34.86 o
   7   1   9       19.46        6.09     18.11 o
   8   1   9        4.27        0.00     20.65 o
  -6   2   9        1.93       23.29     12.99 o
  -5   2   9        9.82       10.96     10.98 o
  -4   2   9        1.85        3.56     13.41 o
  -3   2   9       30.73       20.47     11.53 o
  -2   2   9      205.55      212.67     32.13 o
  -1   2   9      484.64      496.00     18.64 o
   0   2   9      399.78      394.01     16.81 o
   1   2   9     2813.90     2922.28     44.29 o
   2   2   9      171.34      165.91     10.95 o
   3   2   9       36.51       32.05     10.90 o
   4   2   9      124.56      106.95     14.06 o
   5   2   9        0.50        6.13     21.21 o
   6   2   9        9.77       12.00     14.46 o
   7   2   9       31.03       86.65     26.13 o
   8   2   9       65.72       53.44     32.34 o
  -6   3   9        9.81       10.47     11.03 o
  -5   3   9       11.08        6.35     10.02 o
  -4   3   9        7.12       15.60     10.91 o
  -3   3   9       65.25       58.20     14.05 o
  -2   3   9      307.15      322.95     20.16 o
  -1   3   9       16.41       20.16     10.13 o
   0   3   9        6.57        4.33      7.80 o
   1   3   9       18.43       15.40      7.35 o
   2   3   9        4.70        2.78      9.16 o
   3   3   9        9.68        3.07     10.04 o
   4   3   9      150.44      166.51     22.48 o
   5   3   9     1004.54      929.14     48.60 o
   6   3   9       56.93        9.59     19.67 o
   7   3   9      101.40       93.87     25.47 o
   8   3   9        4.57        0.00     14.11 o
  -6   4   9        8.88       14.49     10.11 o
  -5   4   9        1.17        5.81     10.35 o
  -4   4   9       25.71       33.68     12.39 o
  -3   4   9      200.60      208.79     20.24 o
  -2   4   9      357.79      353.81     21.46 o
  -1   4   9      475.35      460.47     27.03 o
   0   4   9      174.22      166.76     16.07 o
   1   4   9      910.46      864.66     22.01 o
   2   4   9      276.28      241.93     12.62 o
   3   4   9       14.13        8.95      8.60 o
   4   4   9       68.53       46.53     11.63 o
   5   4   9       19.19        7.80     11.88 o
   6   4   9       36.88       32.25     15.91 o
   7   4   9       71.86       78.33     16.73 o
   8   4   9       70.22       99.33     15.05 o
  -5   5   9        9.53       11.25     11.38 o
  -4   5   9       15.98       14.78      9.68 o
  -3   5   9      169.78      192.50     15.09 o
  -2   5   9      170.93      164.26     15.95 o
  -1   5   9      270.85      272.14     22.69 o
   0   5   9       11.65        3.46      7.85 o
   1   5   9      172.19      155.65     11.57 o
   2   5   9       14.18       12.65      7.83 o
   3   5   9      253.07      228.41     13.08 o
   4   5   9       81.51       68.50     12.20 o
   5   5   9      325.08      344.03     26.40 o
   6   5   9      386.04      358.32     23.45 o
   7   5   9      101.18      100.14     14.58 o
   8   5   9       23.93        0.00     15.24 o
  -5   6   9       42.40       86.21     22.55 o
  -4   6   9       45.44       64.67     24.57 o
  -3   6   9      156.85      179.05     15.54 o
  -2   6   9      196.22      195.84     17.24 o
  -1   6   9        5.90        3.70     10.80 o
   0   6   9       13.86        4.08      8.98 o
   1   6   9      107.39       86.26     12.71 o
   2   6   9        7.08       11.37      9.33 o
   3   6   9      127.00      137.36     18.02 o
   4   6   9      327.05      344.79     25.85 o
   5   6   9        6.32       13.24     15.38 o
   6   6   9        0.26        6.74     16.04 o
   7   6   9       51.61       49.91     12.26 o
  -4   7   9       13.72        4.83     15.88 o
  -3   7   9       99.22       99.01     14.11 o
  -2   7   9       50.15       51.89     11.43 o
  -1   7   9        0.88        7.38      9.18 o
   0   7   9       58.57       58.11     12.10 o
   1   7   9      130.92      136.08     15.24 o
   2   7   9      196.95      207.74     16.06 o
   3   7   9       40.90       43.04     11.34 o
   4   7   9      150.28      148.99     19.18 o
   5   7   9      276.06      303.27     29.17 o
   6   7   9      129.84      125.07     20.02 o
   7   7   9      126.30      101.85     21.70 o
  -4   8   9       37.24       61.33     19.29 o
  -3   8   9       37.88       40.61     18.96 o
  -2   8   9       23.28       33.04     10.84 o
  -1   8   9       11.69        0.00     11.14 o
   0   8   9        6.40       15.67     14.89 o
   1   8   9      126.53      110.75     14.48 o
   2   8   9      106.09      130.18     15.61 o
   3   8   9       74.68       65.21     18.33 o
   4   8   9       15.68       24.45     11.62 o
   5   8   9        8.47       15.48     14.30 o
   6   8   9       30.11       27.22     13.95 o
   7   8   9        1.80       19.53     16.07 o
  -3   9   9       61.49      145.40     23.27 o
  -2   9   9       30.95        0.00     17.41 o
  -1   9   9       28.49        0.00     11.90 o
   0   9   9       87.07      104.13     20.33 o
   1   9   9        3.76        8.04     27.02 o
   2   9   9        1.94        0.00     10.23 o
   3   9   9      170.05      153.57     18.18 o
   4   9   9      485.88      506.56     27.03 o
   5   9   9       39.30       69.55     31.00 o
   6   9   9       53.38       58.08     25.51 o
  -2  10   9       58.32        0.09     15.19 o
  -1  10   9       29.71       20.85     29.31 o
   0  10   9       98.52       85.05     17.14 o
   1  10   9       27.54        9.88     20.58 o
   2  10   9        6.45        6.16     27.11 o
   3  10   9       32.96       43.18     12.55 o
   4  10   9      128.14      134.21     15.33 o
   5  10   9        0.83       10.79     19.61 o
  -1  11   9        3.02        0.00     13.98 o
   0  11   9       12.64       22.69     11.28 o
   1  11   9        5.84        9.70     11.60 o
   2  11   9       13.67       14.95     18.31 o
   3  11   9       50.17       57.94     13.37 o
   4  11   9       28.27       56.91     18.64 o
   1 -10  10       70.53       67.82     18.21 o
  -2  -9  10       16.81       41.99     17.48 o
  -1  -9  10      169.43      180.53     16.53 o
   0  -9  10      267.58      274.93     20.42 o
   1  -9  10      220.72      210.87     24.53 o
   2  -9  10      134.86      122.82     19.54 o
   3  -9  10       50.80       24.15     13.78 o
  -3  -8  10        5.10       40.31     18.33 o
  -2  -8  10       85.84       40.75     21.86 o
  -1  -8  10        3.57        8.92     13.09 o
   0  -8  10        2.27       27.43     12.07 o
   1  -8  10       38.14       40.53     12.90 o
   2  -8  10       17.26       34.26     14.34 o
   3  -8  10        0.72        2.42     10.96 o
   4  -8  10       70.92       78.42     15.51 o
  -4  -7  10        3.64        3.80      8.86 o
  -3  -7  10        1.94        0.00      8.00 o
  -2  -7  10        6.42       15.78     10.48 o
  -1  -7  10       66.64       90.84     15.29 o
   0  -7  10      137.48      127.57     43.19 o
   1  -7  10      149.50      152.10     19.07 o
   2  -7  10      237.67      264.31     39.61 o
   3  -7  10      231.59      267.94     38.87 o
   4  -7  10       74.12       96.43     25.88 o
   5  -7  10      228.50      230.79     34.14 o
  -4  -6  10       41.96       46.74     11.19 o
  -3  -6  10       63.32       66.20     11.51 o
  -2  -6  10      147.83      131.06     14.69 o
  -1  -6  10      238.89      245.69     18.87 o
   0  -6  10      111.93      102.95     17.26 o
   1  -6  10      176.63      160.13     19.60 o
   2  -6  10        0.02        7.33     15.67 o
   3  -6  10       72.28       75.56     26.04 o
   4  -6  10        2.03        0.00     17.61 o
   5  -6  10       90.42       66.60     24.60 o
   6  -6  10      230.16      247.11     23.20 o
  -5  -5  10        0.25        2.70      8.41 o
  -4  -5  10        0.36       26.72     10.58 o
  -3  -5  10        0.20       12.93      9.13 o
  -2  -5  10        1.18        2.16      9.23 o
  -1  -5  10      114.00       83.47     13.59 o
   0  -5  10       35.10       45.48     14.08 o
   1  -5  10      149.33      149.32     19.20 o
   2  -5  10      151.82      134.17     18.17 o
   3  -5  10       15.63        6.82     19.16 o
   4  -5  10      307.24      385.45     44.62 o
   5  -5  10       60.30      107.19     31.39 o
   6  -5  10        2.79        4.99     12.68 o
   7  -5  10       13.98       19.79     11.39 o
  -5  -4  10       67.81       78.46     18.58 o
  -4  -4  10       74.68       97.04     14.72 o
  -3  -4  10      327.52      355.58     26.22 o
  -2  -4  10      265.61      248.67     19.65 o
  -1  -4  10       34.38       33.81     10.66 o
   0  -4  10      179.96      174.41     19.92 o
   1  -4  10        9.38        5.68     11.43 o
   2  -4  10        0.45        6.53     11.83 o
   3  -4  10      674.51      702.99     63.29 o
   4  -4  10      150.48      185.32     33.87 o
   5  -4  10      501.46      498.34     56.77 o
   6  -4  10      347.36      367.25     44.86 o
   7  -4  10      397.81      382.66     39.99 o
  -5  -3  10        9.71       28.08     10.32 o
  -4  -3  10      131.72      125.80     17.54 o
  -3  -3  10        0.27        0.00     12.31 o
  -2  -3  10        2.06       14.43     10.80 o
  -1  -3  10        6.21       11.64      9.27 o
   0  -3  10       76.44       74.07     10.62 o
   1  -3  10       19.79       13.51      9.80 o
   2  -3  10       14.41       25.90     11.45 o
   3  -3  10     1018.49     1056.82     72.51 o
   4  -3  10       69.77       91.69     27.62 o
   5  -3  10       20.51       38.78     21.64 o
   6  -3  10        3.53        0.00     14.05 o
   7  -3  10       95.30      105.35     18.50 o
  -6  -2  10       21.16       41.57     17.08 o
  -5  -2  10      121.58      158.51     16.78 o
  -4  -2  10      114.83       96.12     13.15 o
  -3  -2  10      522.99      541.39     27.10 o
  -2  -2  10       57.75       38.90     10.72 o
  -1  -2  10      409.19      405.75     20.07 o
   0  -2  10        8.56       22.60      7.54 o
   1  -2  10      117.35      119.16     12.79 o
   2  -2  10        1.89        2.20      7.93 o
   3  -2  10      491.48      468.87     33.54 o
   4  -2  10      339.05      342.17     43.29 o
   5  -2  10       19.50       19.90     15.09 o
   6  -2  10       49.46       60.94     18.44 o
   7  -2  10       99.41      143.47     20.34 o
   8  -2  10      302.16      324.23     33.48 o
  -6  -1  10       22.15       22.77     11.34 o
  -5  -1  10       21.04       33.59     10.95 o
  -4  -1  10        0.75        0.00     10.13 o
  -3  -1  10      117.97      108.22     12.67 o
  -2  -1  10      138.94      141.11     14.91 o
  -1  -1  10      138.38      141.05     12.92 o
   0  -1  10       51.68       62.58      9.98 o
   1  -1  10       44.32       54.20      8.30 o
   2  -1  10      121.46      108.01     12.34 o
   3  -1  10      928.30      919.86     34.36 o
   4  -1  10     1182.96     1159.16     51.54 o
   5  -1  10      273.15      299.82     30.20 o
   6  -1  10      633.47      629.55     40.98 o
   7  -1  10      326.17      377.10     29.90 o
   8  -1  10        3.71       12.86     15.43 o
  -6   0  10       39.22       34.24     11.38 o
  -5   0  10       74.25      113.48     27.26 o
  -4   0  10      163.53      194.91     17.21 o
  -3   0  10      464.29      463.35     27.56 o
  -2   0  10      134.26      125.63     17.39 o
  -1   0  10       33.38       28.43      7.86 o
   0   0  10      695.41      689.25     23.37 o
   1   0  10       11.35        0.00      8.49 o
   2   0  10       40.10       47.00     10.33 o
   3   0  10        9.27        0.00     12.90 o
   4   0  10        2.10        4.23     11.29 o
   5   0  10       21.06       34.81     14.79 o
   6   0  10       12.74       30.09     14.42 o
   7   0  10        5.52        1.67     12.77 o
   8   0  10       44.64       87.60     23.44 o
  -6   1  10        2.13        0.00     15.53 o
  -5   1  10        5.60        0.00      9.85 o
  -4   1  10        0.22       38.67     16.58 o
  -3   1  10        0.07       25.10      9.87 o
  -2   1  10      125.61      149.55     17.49 o
  -1   1  10      200.97      186.29     13.05 o
   0   1  10      564.01      578.09     23.55 o
   1   1  10      507.62      502.90     20.07 o
   2   1  10      335.55      310.75     18.53 o
   3   1  10     1095.14     1071.88     77.88 o
   4   1  10      646.77      618.15     33.82 o
   5   1  10      380.59      375.39     26.63 o
   6   1  10      222.04      202.51     26.04 o
   7   1  10       68.61       77.16     17.01 o
   8   1  10        8.30        0.00     11.12 o
  -6   2  10        6.78        7.11     12.47 o
  -5   2  10       97.10      123.36     15.45 o
  -4   2  10      237.44      255.41     23.31 o
  -3   2  10       30.09       32.81     12.32 o
  -2   2  10       32.10       32.67     17.14 o
  -1   2  10      888.06      864.63     27.66 o
   0   2  10      599.10      568.19     19.82 o
   1   2  10      108.49       98.35     10.05 o
   2   2  10       26.85       23.27      6.23 o
   3   2  10       87.08       86.44     14.71 o
   4   2  10       55.89       71.60     14.95 o
   5   2  10      269.64      263.18     29.10 o
   6   2  10        8.06        6.87     20.24 o
   7   2  10       54.20       76.27     22.53 o
   8   2  10        9.99       12.83     15.73 o
  -5   3  10       45.52       57.27     11.68 o
  -4   3  10       12.25       11.28      9.89 o
  -3   3  10       28.43       22.32     11.47 o
  -2   3  10      523.50      580.24     41.95 o
  -1   3  10      120.36      105.46     15.39 o
   0   3  10      287.96      302.95     16.60 o
   1   3  10      610.65      585.70     20.07 o
   2   3  10      890.85      874.76     22.48 o
   3   3  10       94.24       84.10     11.78 o
   4   3  10       31.25       33.81     13.73 o
   5   3  10       18.34       10.80     16.01 o
   6   3  10       10.15       26.95     21.00 o
   7   3  10       26.79       30.25     19.62 o
   8   3  10        1.15        1.51     10.57 o
  -5   4  10       40.63       41.30      9.76 o
  -4   4  10      296.64      362.18     26.58 o
  -3   4  10      122.02      129.13     16.83 o
  -2   4  10      367.93      354.00     25.04 o
  -1   4  10      372.61      353.95     24.95 o
   0   4  10      153.83      131.17     14.69 o
   1   4  10       36.48       37.65      7.41 o
   2   4  10      141.71      133.73     10.42 o
   3   4  10       36.51       23.13      8.77 o
   4   4  10      221.16      181.83     17.61 o
   5   4  10       71.25       51.20     14.03 o
   6   4  10       19.05        5.12     15.66 o
   7   4  10       91.33       85.45     16.05 o
  -5   5  10       10.20       13.04     14.54 o
  -4   5  10        2.65        0.00     11.67 o
  -3   5  10       34.29       33.39     12.34 o
  -2   5  10       18.18        9.13     11.01 o
  -1   5  10       10.49        7.06     10.81 o
   0   5  10      103.88       90.96     12.35 o
   1   5  10      204.27      205.88     14.07 o
   2   5  10       84.14       66.67      9.01 o
   3   5  10      187.21      151.24     14.62 o
   4   5  10      176.79      172.66     19.76 o
   5   5  10       72.27       70.11     14.74 o
   6   5  10      251.95      252.83     24.60 o
   7   5  10        8.64       16.93     12.78 o
  -4   6  10       11.98       54.85     20.39 o
  -3   6  10      134.31      145.29     22.72 o
  -2   6  10      176.74      170.23     18.89 o
  -1   6  10       39.50       48.43     13.13 o
   0   6  10       25.66       21.64      9.27 o
   1   6  10       37.84       25.07      9.25 o
   2   6  10      110.36      103.90     12.51 o
   3   6  10      120.95      115.92     15.11 o
   4   6  10      141.91      159.13     26.02 o
   5   6  10       94.63       64.66     37.55 o
   6   6  10      381.39      395.40     32.93 o
   7   6  10       71.69       60.03     19.33 o
  -4   7  10        1.90        0.00     14.68 o
  -3   7  10       32.60       24.44     12.50 o
  -2   7  10       10.59        8.84     10.19 o
  -1   7  10        7.47        0.00     12.45 o
   0   7  10       22.38       19.75     10.22 o
   1   7  10       58.13       61.64     11.91 o
   2   7  10      132.91      147.17     14.23 o
   3   7  10      115.28      126.69     13.61 o
   4   7  10       59.10       75.83     14.49 o
   5   7  10       28.56       22.32     19.06 o
   6   7  10      161.49      140.45     25.47 o
  -3   8  10       61.13       48.54     19.64 o
  -2   8  10      102.23      111.34     15.45 o
  -1   8  10       36.68       29.91     14.24 o
   0   8  10       18.41       31.83     12.17 o
   1   8  10       33.93       26.20     10.04 o
   2   8  10       25.51       32.59     10.57 o
   3   8  10       69.51       64.58     18.52 o
   4   8  10       65.09       63.41     16.51 o
   5   8  10       26.10       52.73     15.62 o
   6   8  10       26.49       47.57     13.86 o
  -2   9  10       44.65       59.19     18.28 o
  -1   9  10       70.72       60.78     26.73 o
   0   9  10       53.56       71.11     13.86 o
   1   9  10       59.98       52.17     13.24 o
   2   9  10       92.98      126.71     16.49 o
   3   9  10      255.27      270.67     20.57 o
   4   9  10      188.41      206.25     22.71 o
   5   9  10       16.41       34.22     13.24 o
   6   9  10       16.79        3.41     15.39 o
  -1  10  10       59.94       20.78     15.18 o
   0  10  10       13.51       28.03     12.21 o
   1  10  10       37.33       30.55     12.72 o
   2  10  10        1.52       12.67     11.47 o
   3  10  10        0.18        7.70     11.27 o
   4  10  10       54.00       82.37     33.96 o
   5  10  10        0.65        0.00     14.09 o
   1  11  10       87.54       93.13     20.06 o
   2  11  10       22.01       24.39     15.74 o
   3  11  10       14.55        0.68     14.19 o
  -1  -9  11       55.66       92.81     19.79 o
   0  -9  11      129.42      130.93     23.10 o
   1  -9  11       49.08       91.44     20.98 o
   2  -9  11       26.59        3.32     14.24 o
  -2  -8  11        0.40        0.00     16.87 o
  -1  -8  11        0.26        0.00     13.42 o
   0  -8  11        0.40        0.00     12.68 o
   1  -8  11        3.77        3.88     16.67 o
   2  -8  11        2.51        0.00     17.83 o
   3  -8  11        5.20       16.85     16.11 o
   4  -8  11       45.41       63.76     19.13 o
  -3  -7  11       49.39       45.96     12.47 o
  -2  -7  11       72.93      103.70     15.93 o
  -1  -7  11      230.03      219.90     18.67 o
   0  -7  11       64.57       44.32     15.76 o
   1  -7  11       80.90       73.67     19.96 o
   2  -7  11      173.92      183.03     34.93 o
   3  -7  11      239.31      224.29     38.58 o
   4  -7  11       17.35        2.80     12.04 o
   5  -7  11        0.03        0.00     15.58 o
  -4  -6  11       13.83       12.01     10.65 o
  -3  -6  11       18.91       26.15     12.43 o
  -2  -6  11       53.42       44.71     12.02 o
  -1  -6  11      254.08      238.46     21.14 o
   0  -6  11       13.26        0.00     14.01 o
   1  -6  11       19.86       17.98     11.94 o
   2  -6  11        9.45        1.92     19.76 o
   3  -6  11       54.75       65.40     25.04 o
   4  -6  11        5.99        0.00     17.79 o
   5  -6  11       68.46       92.91     18.14 o
   6  -6  11      136.89      114.59     21.32 o
  -4  -5  11       40.25       41.85     15.46 o
  -3  -5  11      127.02      144.80     17.24 o
  -2  -5  11      136.13      115.20     16.07 o
  -1  -5  11      121.75      117.84     14.24 o
   0  -5  11       67.42       80.42     17.51 o
   1  -5  11       19.08       25.03     12.76 o
   2  -5  11      125.17      133.22     22.15 o
   3  -5  11        5.04       29.66     16.19 o
   4  -5  11       10.19        5.12     18.09 o
   5  -5  11       15.31       15.43     15.12 o
   6  -5  11       21.96       15.15     12.29 o
  -5  -4  11       14.15       12.82     13.62 o
  -4  -4  11       12.55        5.20     10.25 o
  -3  -4  11       29.67       24.46     11.51 o
  -2  -4  11      135.47       93.14     16.45 o
  -1  -4  11        8.21        0.00     10.07 o
   0  -4  11      145.64      126.87     17.06 o
   1  -4  11       98.44       85.51     16.38 o
   2  -4  11       10.00        0.00     10.14 o
   3  -4  11        6.25       10.82     23.63 o
   4  -4  11       26.14       51.45     17.07 o
   5  -4  11      363.24      492.07     55.00 o
   6  -4  11      217.91      271.55     48.38 o
   7  -4  11       47.38       65.57     19.30 o
  -5  -3  11       16.20        0.00     13.16 o
  -4  -3  11       22.76       64.39     13.11 o
  -3  -3  11      263.91      269.30     22.91 o
  -2  -3  11      611.11      640.27     34.18 o
  -1  -3  11      196.25      228.93     18.62 o
   0  -3  11       83.93       66.35     11.57 o
   1  -3  11       19.70        4.89     12.40 o
   2  -3  11      184.76      166.60     16.97 o
   3  -3  11       88.29       81.82     19.41 o
   4  -3  11       51.57       49.58     17.86 o
   5  -3  11        2.44       16.56     27.22 o
   6  -3  11        1.45        0.00     13.99 o
   7  -3  11        0.80        0.00     11.74 o
  -5  -2  11       43.12       35.95     18.16 o
  -4  -2  11       40.95       47.88     11.53 o
  -3  -2  11       85.88       84.67     14.41 o
  -2  -2  11       36.24       38.18     12.38 o
  -1  -2  11      255.30      281.36     17.75 o
   0  -2  11       90.75       88.20     11.81 o
   1  -2  11       62.08       59.02     17.60 o
   2  -2  11       45.96       38.78     12.92 o
   3  -2  11      848.51      815.43     45.12 o
   4  -2  11      800.68      749.20     42.66 o
   5  -2  11       37.37       65.19     19.09 o
   6  -2  11      109.62       99.36     19.95 o
   7  -2  11      155.87      184.98     21.01 o
  -5  -1  11       13.67        8.50      8.46 o
  -4  -1  11       16.93       22.01     10.29 o
  -3  -1  11       63.08       67.43     11.88 o
  -2  -1  11      555.59      606.90     32.52 o
  -1  -1  11       53.13       75.98     12.68 o
   0  -1  11      110.32      117.56     12.47 o
   1  -1  11      252.17      259.47     16.37 o
   2  -1  11      410.34      422.26     26.69 o
   3  -1  11       28.30       35.93     12.79 o
   4  -1  11      440.34      492.91     28.95 o
   5  -1  11       38.81       25.91     15.07 o
   6  -1  11       35.91       53.02     19.60 o
   7  -1  11       40.56       53.03     21.38 o
  -5   0  11       30.17       50.12     10.58 o
  -4   0  11        5.44        1.55      8.48 o
  -3   0  11      113.30      147.37     15.39 o
  -2   0  11       87.68       84.19     13.09 o
  -1   0  11       46.50       50.42     10.40 o
   0   0  11        0.01        3.16      9.24 o
   1   0  11        7.05        0.00      9.48 o
   2   0  11       31.97       22.19     11.81 o
   3   0  11      338.71      322.00     24.43 o
   4   0  11     1086.01     1119.60     37.15 o
   5   0  11      102.36       91.27     18.98 o
   6   0  11        7.30        0.00     12.60 o
   7   0  11       22.99       35.60     13.85 o
  -5   1  11       14.69       23.79     19.42 o
  -4   1  11       28.41       16.04      9.50 o
  -3   1  11       41.39       56.97      9.99 o
  -2   1  11       34.68       49.75     11.05 o
  -1   1  11      478.02      510.72     25.43 o
   0   1  11      287.02      293.50     19.32 o
   1   1  11      356.51      335.61     17.11 o
   2   1  11      176.56      182.27     18.90 o
   3   1  11      105.43       98.94     16.41 o
   4   1  11      266.53      259.45     23.23 o
   5   1  11        1.19       16.48     15.17 o
   6   1  11        4.76       11.50     14.12 o
   7   1  11       15.06       14.95     25.13 o
  -5   2  11       20.33        9.36     12.84 o
  -4   2  11       25.52       27.62     10.15 o
  -3   2  11      237.01      253.38     26.77 o
  -2   2  11       18.89        5.36     11.32 o
  -1   2  11      181.66      202.82     17.30 o
   0   2  11       31.00       44.46      9.96 o
   1   2  11      147.23      137.04     13.17 o
   2   2  11      167.23      161.03     11.43 o
   3   2  11       31.85       14.96      9.79 o
   4   2  11      184.22      166.37     19.76 o
   5   2  11      110.36       93.92     19.62 o
   6   2  11       17.12        0.00     21.66 o
   7   2  11       23.45       36.11     12.75 o
  -5   3  11        3.86       16.64      8.90 o
  -4   3  11       56.59       66.63     12.85 o
  -3   3  11       89.15      104.47     18.74 o
  -2   3  11       43.25       33.42     20.42 o
  -1   3  11      157.48      157.97     18.98 o
   0   3  11      192.39      174.83     16.68 o
   1   3  11      280.26      252.57     14.37 o
   2   3  11      198.55      189.19     12.72 o
   3   3  11       16.47       32.63     11.46 o
   4   3  11      178.11      193.74     17.60 o
   5   3  11      310.79      282.91     23.58 o
   6   3  11       11.37       21.81     14.01 o
   7   3  11       60.57       37.08     29.89 o
  -5   4  11       15.50       17.00     15.44 o
  -4   4  11      134.79      138.37     14.75 o
  -3   4  11      274.10      363.74     41.79 o
  -2   4  11       19.94       12.72     18.15 o
  -1   4  11       43.46       54.24     13.69 o
   0   4  11       22.09       15.68      8.88 o
   1   4  11       89.18       69.21     11.78 o
   2   4  11      251.83      231.94     13.98 o
   3   4  11       18.10        8.83      9.44 o
   4   4  11       17.31       18.43     10.17 o
   5   4  11       25.19       14.54     12.59 o
   6   4  11       35.70       34.18     15.18 o
   7   4  11      282.45      287.25     32.10 o
  -4   5  11        4.59        0.00     17.96 o
  -3   5  11       29.14       29.10     14.32 o
  -2   5  11        9.06        6.10     12.93 o
  -1   5  11       44.93       45.43     11.23 o
   0   5  11      151.43      112.04     15.09 o
   1   5  11       64.79       70.27     10.16 o
   2   5  11      303.68      260.20     17.62 o
   3   5  11       15.71       13.52     11.19 o
   4   5  11        2.24       21.42     12.43 o
   5   5  11       98.75      112.27     16.85 o
   6   5  11        0.37        0.00     18.61 o
   7   5  11        6.35        0.00     15.18 o
  -4   6  11       17.08       21.11     16.28 o
  -3   6  11      122.60      159.00     23.50 o
  -2   6  11       69.10       91.92     15.05 o
  -1   6  11      133.32      108.61     16.10 o
   0   6  11        6.71        1.97      9.06 o
   1   6  11       14.11       13.41     12.21 o
   2   6  11       12.09        4.39      9.17 o
   3   6  11       41.92       42.36     10.06 o
   4   6  11      315.47      313.06     29.47 o
   5   6  11      272.30      307.21     38.10 o
   6   6  11      517.33      554.61     44.02 o
   7   6  11       34.90        0.00     12.79 o
  -3   7  11        0.91        0.00     19.69 o
  -2   7  11       18.27       19.74     12.91 o
  -1   7  11       28.85       22.69     11.26 o
   0   7  11      117.18      151.62     18.59 o
   1   7  11       74.28       51.25     11.22 o
   2   7  11      164.32      141.66     16.24 o
   3   7  11       67.05       79.37     11.44 o
   4   7  11       24.40       10.19     11.23 o
   5   7  11       24.23       40.12     14.72 o
   6   7  11       15.76       15.37     11.36 o
  -2   8  11       74.78       86.85     15.73 o
  -1   8  11       12.19        6.73     13.05 o
   0   8  11       12.57       13.10     15.46 o
   1   8  11        3.30        0.63     10.02 o
   2   8  11       44.51       39.03     12.70 o
   3   8  11       93.06      106.10     15.61 o
   4   8  11       58.36       38.56     14.79 o
   5   8  11       38.24       45.44     14.04 o
   6   8  11       78.79      110.13     14.96 o
  -1   9  11       65.18       69.70     14.81 o
   0   9  11        2.86        0.00     35.54 o
   1   9  11       20.59       51.19     14.94 o
   2   9  11       40.77       39.05     11.21 o
   3   9  11      116.41      125.74     15.52 o
   4   9  11        6.88        0.00     11.48 o
   5   9  11       15.04       18.34     10.73 o
   1  10  11        0.16        3.53     13.51 o
   2  10  11       20.56       34.54     20.57 o
   3  10  11       21.55       29.52     16.59 o
  -1  -8  12       28.92       13.69     16.86 o
   0  -8  12       38.96       37.82     16.76 o
   1  -8  12      206.98      217.07     29.17 o
   2  -8  12      162.53      140.27     24.43 o
  -2  -7  12       53.06       30.99     17.48 o
  -1  -7  12       41.72       62.83     11.20 o
   0  -7  12       22.07        4.70     12.07 o
   1  -7  12       10.48       10.78     16.69 o
   2  -7  12       24.96       10.60     16.46 o
   3  -7  12        7.50        3.60     16.79 o
   4  -7  12        2.74       25.81     18.38 o
  -3  -6  12        0.42        0.00      9.93 o
  -2  -6  12        4.87        0.00      9.30 o
  -1  -6  12        9.62        0.00     10.14 o
   0  -6  12      210.57      198.32     19.44 o
   1  -6  12      391.30      397.86     25.33 o
   2  -6  12      280.84      292.61     39.01 o
   3  -6  12      146.26      128.67     31.72 o
   4  -6  12        9.53        1.05     13.54 o
   5  -6  12       13.25        7.64     10.08 o
  -3  -5  12      128.64      157.86     19.78 o
  -2  -5  12        3.20        1.06     10.09 o
  -1  -5  12      180.55      188.19     18.72 o
   0  -5  12       98.95       81.44     16.00 o
   1  -5  12       12.74       19.96     10.76 o
   2  -5  12      170.13      167.31     30.93 o
   3  -5  12        0.08        0.00     12.37 o
   4  -5  12        1.53        0.00     13.84 o
   5  -5  12       12.73        4.77     35.56 o
  -4  -4  12       11.92        0.00     20.92 o
  -3  -4  12       15.19       34.53     11.11 o
  -2  -4  12        1.78        0.00     10.36 o
  -1  -4  12       21.25       25.78      9.40 o
   0  -4  12      379.36      414.04     27.58 o
   1  -4  12      478.27      537.47     31.04 o
   2  -4  12       10.04       15.39     13.56 o
   3  -4  12       33.63       36.58     15.80 o
   4  -4  12       49.72       65.62     17.00 o
   5  -4  12      108.61      133.91     20.30 o
   6  -4  12      123.10      156.45     18.95 o
  -4  -3  12        2.20        0.00      7.93 o
  -3  -3  12        8.15        0.00     11.90 o
  -2  -3  12        4.03        0.00      9.96 o
  -1  -3  12       68.57       82.04     12.68 o
   0  -3  12        6.74        0.00      9.47 o
   1  -3  12      126.35      131.98     18.22 o
   2  -3  12        6.30        0.00     11.08 o
   3  -3  12       15.45       23.22     14.48 o
   4  -3  12        0.63        0.00     16.47 o
   5  -3  12       19.43       16.92     13.99 o
   6  -3  12       71.73       66.53     15.01 o
  -4  -2  12       14.45        0.00     10.21 o
  -3  -2  12       10.71       10.13     11.95 o
  -2  -2  12      142.62      160.66     17.98 o
  -1  -2  12      140.92      183.64     16.37 o
   0  -2  12       77.06       77.71     12.51 o
   1  -2  12       37.07       19.02     11.85 o
   2  -2  12      272.80      286.53     23.39 o
   3  -2  12      507.02      566.92     38.10 o
   4  -2  12      247.72      252.82     26.72 o
   5  -2  12      161.52      155.94     32.07 o
   6  -2  12       57.77       44.92     19.21 o
   7  -2  12        9.84        0.00     15.11 o
  -4  -1  12       31.18       42.55     13.75 o
  -3  -1  12        8.83       16.13     11.16 o
  -2  -1  12      166.83      183.71     16.25 o
  -1  -1  12      243.79      248.10     16.95 o
   0  -1  12       85.43      104.98     16.94 o
   1  -1  12       63.12       51.44     16.31 o
   2  -1  12       26.23       15.47     10.73 o
   3  -1  12        0.04       11.82     11.70 o
   4  -1  12      489.09      443.10     27.53 o
   5  -1  12       53.81       60.87     20.15 o
   6  -1  12      213.59      215.04     23.52 o
   7  -1  12      149.03      172.89     18.57 o
  -4   0  12       10.56       11.57     10.38 o
  -3   0  12        0.49        7.67     10.08 o
  -2   0  12        5.17       10.07     10.87 o
  -1   0  12      134.77      130.03     14.68 o
   0   0  12      138.79      156.87     15.47 o
   1   0  12      100.82      107.79     14.48 o
   2   0  12      496.14      445.47     28.63 o
   3   0  12      241.57      237.61     21.97 o
   4   0  12     1595.72     1563.01     49.10 o
   5   0  12       19.94        2.24     12.27 o
   6   0  12        9.45        0.00     22.25 o
   7   0  12       13.03       12.52      9.72 o
  -4   1  12      107.27      123.69     22.88 o
  -3   1  12       21.62       24.22     10.83 o
  -2   1  12      275.94      297.40     23.24 o
  -1   1  12      490.09      538.13     26.01 o
   0   1  12      227.90      249.88     18.97 o
   1   1  12      320.82      315.47     18.31 o
   2   1  12      183.89      162.57     18.64 o
   3   1  12        3.40        0.00     10.38 o
   4   1  12        0.22        0.00     12.27 o
   5   1  12       57.23       89.39     19.50 o
   6   1  12      173.43      196.41     32.47 o
   7   1  12      103.11      102.58     15.62 o
  -4   2  12       10.30       33.89     14.75 o
  -3   2  12        3.53        8.10     13.82 o
  -2   2  12      313.94      305.53     59.74 o
  -1   2  12       43.78       51.17     11.54 o
   0   2  12       28.63       14.38     11.47 o
   1   2  12      108.33      115.91     13.17 o
   2   2  12       29.35       21.97     10.04 o
   3   2  12       28.75       21.54     10.88 o
   4   2  12      206.07      215.27     17.76 o
   5   2  12      125.94      115.77     16.68 o
   6   2  12       41.35       50.07     16.33 o
   7   2  12        9.89        9.50     13.25 o
  -4   3  12       75.07      106.65     17.06 o
  -3   3  12      177.21      227.92     28.89 o
  -2   3  12       55.42       45.22     16.58 o
  -1   3  12      132.28      150.11     17.33 o
   0   3  12       83.00      112.63     16.94 o
   1   3  12      224.80      232.54     16.56 o
   2   3  12        1.15        0.00      9.00 o
   3   3  12       27.60       19.76      9.66 o
   4   3  12       25.24       26.86     10.70 o
   5   3  12       46.45       31.00     12.35 o
   6   3  12        1.94        1.76     16.33 o
   7   3  12        2.74        0.00     15.11 o
  -4   4  12       11.61       33.18     11.64 o
  -3   4  12       15.97       27.26     17.84 o
  -2   4  12        0.03        0.00     11.72 o
  -1   4  12        8.18        5.84     11.35 o
   0   4  12       24.41       14.96      8.36 o
   1   4  12        6.35        9.51      8.88 o
   2   4  12      196.77      188.36     15.30 o
   3   4  12        6.76        5.25      9.76 o
   4   4  12        8.87       17.17     11.10 o
   5   4  12       68.33       68.61     15.23 o
   6   4  12       62.52       80.71     16.05 o
   7   4  12      151.06      184.18     24.72 o
  -4   5  12       23.68        0.00     14.95 o
  -3   5  12       28.90       35.96      9.76 o
  -2   5  12       29.16       22.00     11.47 o
  -1   5  12       17.13       39.27     12.76 o
   0   5  12      147.67      136.10     16.85 o
   1   5  12       49.09       53.49     12.12 o
   2   5  12        2.84        0.00     10.11 o
   3   5  12        3.62       11.74     16.13 o
   4   5  12       10.94       15.69     10.43 o
   5   5  12       21.34       31.17     21.27 o
   6   5  12      121.84      154.57     27.20 o
  -3   6  12        0.14       16.58     20.38 o
  -2   6  12        4.80        9.74     10.81 o
  -1   6  12       46.58       62.40     11.71 o
   0   6  12        1.69        0.00      9.40 o
   1   6  12       81.77       69.75     12.56 o
   2   6  12      363.42      360.36     24.13 o
   3   6  12      389.31      409.68     26.38 o
   4   6  12      114.84      117.80     15.66 o
   5   6  12      122.25      116.39     17.31 o
   6   6  12       38.22       50.53     12.68 o
  -2   7  12       32.83       45.42     16.23 o
  -1   7  12      135.02      123.52     17.97 o
   0   7  12      153.72      168.94     18.21 o
   1   7  12       20.92       18.39     13.58 o
   2   7  12        4.20       10.11      9.31 o
   3   7  12       76.69       91.05     17.04 o
   4   7  12        4.29        0.00     12.66 o
   5   7  12       10.65        7.41     19.50 o
   6   7  12       40.88        9.96     14.52 o
  -1   8  12        8.57       14.66     12.92 o
   0   8  12        0.84       11.71     24.31 o
   1   8  12       64.84       88.73     17.37 o
   2   8  12      115.34      141.47     16.85 o
   3   8  12       94.31       67.69     15.96 o
   4   8  12       34.28       34.27     11.99 o
   5   8  12       17.57       28.86     15.57 o
   0   9  12       39.75       47.23     25.33 o
   1   9  12       82.51       84.22     21.65 o
   2   9  12       32.04       68.23     19.11 o
   3   9  12       72.36       64.28     13.51 o
   4   9  12        1.22       10.98     14.24 o
   1  -7  13        3.11        0.00     15.40 o
   2  -7  13      165.03      223.55     27.99 o
  -1  -6  13       30.44       40.92     12.65 o
   0  -6  13       29.82       29.74     10.04 o
   1  -6  13      203.51      188.99     30.18 o
   2  -6  13      261.83      296.46     35.43 o
   3  -6  13        4.00       28.99     17.74 o
   4  -6  13       70.95       36.53     17.32 o
  -2  -5  13       15.04       10.79     11.72 o
  -1  -5  13       24.43       13.84      9.63 o
   0  -5  13        8.92       14.44      9.92 o
   1  -5  13       32.61       11.97     12.89 o
   2  -5  13      230.31      232.29     35.12 o
   3  -5  13      212.32      250.55     34.06 o
   4  -5  13       12.61       33.34     11.01 o
   5  -5  13       24.56       27.20     16.12 o
  -3  -4  13       19.31       11.88     15.58 o
  -2  -4  13       28.62       22.91      9.77 o
  -1  -4  13       41.79       30.88     17.99 o
   0  -4  13      163.63      152.36     17.17 o
   1  -4  13      121.18      105.90     21.92 o
   2  -4  13       14.41        3.21     16.90 o
   3  -4  13       36.73       42.34     15.45 o
   4  -4  13      267.47      279.32     24.23 o
   5  -4  13       66.85       56.61     13.97 o
  -3  -3  13       19.20       26.42     10.66 o
  -2  -3  13       34.45       31.37     10.50 o
  -1  -3  13       11.92       32.29     11.37 o
   0  -3  13      235.41      231.44     20.66 o
   1  -3  13        3.45       13.98     13.23 o
   2  -3  13        2.31        9.11     12.64 o
   3  -3  13       32.37       21.28     14.78 o
   4  -3  13       13.56        7.07     10.39 o
   5  -3  13      150.66      129.04     18.67 o
   6  -3  13      123.70      176.10     26.65 o
  -3  -2  13       42.89       46.83     13.11 o
  -2  -2  13      119.08      139.53     19.81 o
  -1  -2  13       81.11       92.56     17.31 o
   0  -2  13        5.63        6.94     13.18 o
   1  -2  13      183.25      177.62     23.99 o
   2  -2  13      143.52      133.59     16.82 o
   3  -2  13      370.40      352.98     30.17 o
   4  -2  13        8.43       38.18     25.60 o
   5  -2  13      154.06      131.52     20.41 o
   6  -2  13        0.14        7.34     16.76 o
  -4  -1  13        2.69       23.50     12.85 o
  -3  -1  13       78.66       88.99     15.78 o
  -2  -1  13       30.51       35.08     11.20 o
  -1  -1  13       80.05       91.64     12.23 o
   0  -1  13       62.34       62.58     16.79 o
   1  -1  13        3.17        2.54     16.52 o
   2  -1  13        1.30       12.74     10.09 o
   3  -1  13        4.74        7.51     10.41 o
   4  -1  13      256.62      273.81     21.76 o
   5  -1  13        6.14        0.00     14.84 o
   6  -1  13      204.65      256.09     21.68 o
  -4   0  13       35.88       30.53     15.11 o
  -3   0  13       36.96       35.35     12.58 o
  -2   0  13      256.93      254.16     20.57 o
  -1   0  13       57.52       80.36     12.26 o
   0   0  13       31.91       28.11     16.48 o
   1   0  13       79.58       59.59     33.17 o
   2   0  13      232.32      228.13     18.31 o
   3   0  13      171.42      152.81     18.16 o
   4   0  13       27.10        4.41      9.53 o
   5   0  13        1.24       28.77     19.62 o
   6   0  13       12.23        6.48     25.60 o
  -4   1  13       78.10       98.40     20.22 o
  -3   1  13       90.77      107.27     18.24 o
  -2   1  13      307.83      343.29     22.85 o
  -1   1  13       14.60       14.61      9.67 o
   0   1  13        1.18        8.85     13.58 o
   1   1  13        9.10        3.93      9.86 o
   2   1  13       28.53       16.85     13.64 o
   3   1  13       16.86        2.27     12.42 o
   4   1  13      540.76      524.66     24.45 o
   5   1  13      397.82      402.53     29.47 o
   6   1  13       61.14      108.31     17.09 o
  -3   2  13       15.83       12.92     12.16 o
  -2   2  13       13.18        8.38     12.90 o
  -1   2  13       91.77       89.33     15.09 o
   0   2  13       46.03       52.41     11.76 o
   1   2  13       97.34      109.23     11.37 o
   2   2  13        7.22        6.01     14.81 o
   3   2  13       16.46        4.34     10.13 o
   4   2  13        2.54        0.00      9.84 o
   5   2  13      190.71      185.38     21.78 o
   6   2  13        4.04       10.71     11.85 o
  -3   3  13       68.33       88.05     12.76 o
  -2   3  13       36.23       35.77     13.10 o
  -1   3  13        2.04       17.94     13.90 o
   0   3  13       46.71       49.04     11.34 o
   1   3  13        2.54       10.85     10.46 o
   2   3  13       18.22       14.74     13.78 o
   3   3  13        3.44        5.86      9.76 o
   4   3  13      336.17      352.38     20.96 o
   5   3  13      187.09      179.83     22.27 o
   6   3  13       40.72       26.57     12.74 o
  -3   4  13        4.23        0.00     15.76 o
  -2   4  13       21.86       19.81     10.61 o
  -1   4  13       49.78       51.39     12.27 o
   0   4  13       71.98       80.79     15.17 o
   1   4  13       49.46       74.78     12.00 o
   2   4  13       63.29       37.44     12.62 o
   3   4  13       48.39       44.36     10.94 o
   4   4  13       96.48      120.21     22.56 o
   5   4  13      272.86      296.73     25.53 o
   6   4  13      108.74      130.05     24.22 o
  -3   5  13       19.67       32.04     10.70 o
  -2   5  13       19.38       36.60     11.11 o
  -1   5  13      159.22      168.96     18.14 o
   0   5  13       17.13       25.47     11.23 o
   1   5  13        9.37       38.76     22.80 o
   2   5  13       50.00       25.04     11.60 o
   3   5  13      191.04      176.65     17.53 o
   4   5  13       47.51       52.65     15.16 o
   5   5  13      107.39      108.09     23.84 o
   6   5  13       42.57       82.23     19.24 o
  -2   6  13        2.38       20.02     12.00 o
  -1   6  13       65.83       53.92     15.24 o
   0   6  13       54.22       76.32     19.81 o
   1   6  13       89.16       65.22     25.33 o
   2   6  13      165.27      208.09     28.57 o
   3   6  13      263.60      216.56     23.35 o
   4   6  13       34.76        8.86     14.39 o
   5   6  13       41.96       52.09     19.36 o
  -1   7  13       29.22       18.97     12.19 o
   0   7  13        1.83        0.00     12.70 o
   1   7  13       10.16        4.55     11.06 o
   2   7  13       24.02       35.49     10.20 o
   3   7  13       29.98       50.01     14.11 o
   4   7  13        1.61        1.36     16.32 o
   5   7  13        2.40        0.00     13.79 o
   1   8  13       97.74      106.37     16.13 o
   3   8  13      227.21      211.14     26.50 o
   4   8  13       30.94        0.00     14.31 o
   1  -6  14       28.68       27.23     14.68 o
  -1  -5  14       10.76        0.00     13.16 o
   0  -5  14       75.99       79.32     14.10 o
   1  -5  14       19.50       26.09     16.53 o
   2  -5  14      165.26      167.89     26.63 o
   3  -5  14      155.27      154.75     23.70 o
  -2  -4  14        3.50       26.50     13.49 o
  -1  -4  14       37.84       40.22     14.78 o
   0  -4  14       68.67       70.12     20.22 o
   1  -4  14        1.92       12.27     12.01 o
   2  -4  14       19.36       33.40     18.58 o
   3  -4  14       19.13        0.00     16.26 o
   4  -4  14      120.01       77.41     14.95 o
  -2  -3  14       12.25       24.99     15.45 o
  -1  -3  14       21.71       28.65     17.69 o
   0  -3  14       34.94       52.88     15.74 o
   1  -3  14      143.13      155.04     20.55 o
   2  -3  14      134.06      157.81     29.56 o
   3  -3  14      203.87      191.40     25.49 o
   4  -3  14      104.27      100.69     13.23 o
   5  -3  14       71.58       46.47     16.82 o
  -2  -2  14       86.25      102.69     14.43 o
  -1  -2  14       65.99       85.90     15.63 o
   0  -2  14      172.03      187.40     22.27 o
   1  -2  14       70.73       71.58     16.12 o
   2  -2  14       44.97       38.27     21.22 o
   3  -2  14       12.12       36.66     14.33 o
   4  -2  14      145.82      149.44     15.81 o
   5  -2  14       17.41        0.00     18.94 o
  -2  -1  14        4.33        0.00     17.45 o
  -1  -1  14       96.94      102.97     17.07 o
   0  -1  14       21.76       44.01     13.49 o
   1  -1  14       19.17        5.26     11.50 o
   2  -1  14      104.96      106.03     28.43 o
   3  -1  14       91.30       98.67     18.54 o
   4  -1  14        5.68        0.00     12.01 o
   5  -1  14       24.57       13.63     17.43 o
  -3   0  14       18.62       46.38     16.14 o
  -2   0  14       86.26      115.06     23.13 o
  -1   0  14      103.57      125.18     14.49 o
   0   0  14      196.66      228.27     24.30 o
   1   0  14       32.71       34.10     14.17 o
   2   0  14       31.05       14.50     11.32 o
   3   0  14        7.00        3.31     10.61 o
   4   0  14       55.38       53.85     12.38 o
   5   0  14       33.45       34.41     12.46 o
   6   0  14        3.31        0.00     17.82 o
  -3   1  14        9.89       12.44     12.73 o
  -2   1  14        0.00       16.88     21.88 o
  -1   1  14       73.58       62.56     12.58 o
   0   1  14        6.44        0.00     11.79 o
   1   1  14       21.75       25.54     13.36 o
   2   1  14        4.51       14.00     11.24 o
   3   1  14        5.16        6.41     10.89 o
   4   1  14       13.35        5.72     11.10 o
   5   1  14      129.00      110.21     38.50 o
   6   1  14       10.05       12.63     10.65 o
  -3   2  14       10.93       10.67     12.80 o
  -2   2  14       30.49       17.93     11.99 o
  -1   2  14      246.56      318.59     22.11 o
   0   2  14       34.57       26.13      9.59 o
   1   2  14        4.51        0.00     12.65 o
   2   2  14        5.90       21.80     11.07 o
   3   2  14       11.03        0.00     10.76 o
   4   2  14        2.89       23.26      9.07 o
   5   2  14      129.67      128.93     25.80 o
   6   2  14        1.08        0.00      9.61 o
  -2   3  14        4.25        0.13      8.88 o
  -1   3  14       46.10       56.20     12.18 o
   0   3  14       17.31        8.40      9.48 o
   1   3  14        4.35        0.00      9.48 o
   2   3  14        6.25        0.00     27.35 o
   3   3  14       29.88       34.85     14.59 o
   4   3  14       45.83       66.03     10.91 o
   5   3  14      579.17      617.25     31.19 o
  -2   4  14        6.90       16.84      8.66 o
  -1   4  14        5.19       25.72     10.12 o
   0   4  14       89.61      114.88     17.02 o
   1   4  14        3.42        0.00     20.90 o
   2   4  14        3.24        0.58     14.83 o
   3   4  14        9.72        0.00     18.16 o
   4   4  14        0.25       16.40     12.48 o
   5   4  14        0.56       11.12     15.73 o
  -1   5  14       21.55       26.90     18.23 o
   0   5  14       16.46       16.00     38.19 o
   1   5  14       89.94       48.13     22.49 o
   2   5  14      128.87      122.69     29.50 o
   3   5  14       79.02       60.71     14.38 o
   4   5  14       32.29       26.10     11.01 o
   5   5  14       91.92      128.02     21.37 o
  -1   6  14       26.61       81.55     19.41 o
   0   6  14       42.65       15.34     23.31 o
   1   6  14       14.40        9.20     11.53 o
   2   6  14       29.66       25.79     12.12 o
   3   6  14        1.70        0.00     14.82 o
   4   6  14       19.14       12.70     10.47 o
   2   7  14       35.81       76.43     19.56 o
   1  -4  15       24.59       13.17     12.28 o
   2  -4  15       36.63       44.53     17.68 o
   0  -3  15       48.21       56.23     11.84 o
   1  -3  15      112.99      155.96     26.59 o
   2  -3  15       97.54      120.89     24.47 o
   3  -3  15      129.13      127.22     23.00 o
  -1  -2  15        4.24        0.00     14.94 o
   0  -2  15       15.95       30.33     12.11 o
   1  -2  15        1.13       17.08     14.04 o
   2  -2  15       22.45        2.06     17.27 o
   3  -2  15       28.30       66.15     20.21 o
  -1  -1  15        4.24        0.00     15.05 o
   0  -1  15       31.27       62.57     14.68 o
   1  -1  15       69.79       72.97     23.02 o
   2  -1  15       92.79       83.83     23.33 o
   3  -1  15       11.32        8.00     11.08 o
   4  -1  15        7.67        2.45     10.37 o
  -1   0  15        0.82       11.29     13.36 o
   0   0  15        2.45        0.00      9.52 o
   1   0  15       50.96       25.74     12.43 o
   2   0  15       13.71       22.67     12.50 o
   3   0  15       82.00       76.49     22.09 o
   4   0  15       79.59       86.92     15.57 o
   5   0  15       34.38       50.54     16.58 o
  -1   1  15       38.57       89.91     26.48 o
   0   1  15       51.75       48.37     12.88 o
   1   1  15        4.05        0.00     12.18 o
   2   1  15       32.11       42.18     22.40 o
   3   1  15        4.20        0.44     15.26 o
   4   1  15       34.36       45.56     10.94 o
   5   1  15       29.92       34.44     16.56 o
  -1   2  15        1.09        0.00     23.88 o
   0   2  15        0.37        0.00      8.79 o
   1   2  15        0.02       10.11      9.79 o
   2   2  15        5.59        0.00     17.30 o
   3   2  15       20.53       15.14     16.22 o
   4   2  15        3.38        0.38     15.53 o
   5   2  15      304.82      265.34     28.99 o
  -1   3  15       42.06       35.92     16.91 o
   0   3  15       49.82       71.59     18.52 o
   1   3  15       34.69       22.17     19.94 o
   2   3  15      113.75      100.82     32.34 o
   3   3  15      130.54      141.43     45.72 o
   4   3  15       35.43       48.30     18.73 o
   0   4  15        1.11        0.00     25.82 o
   1   4  15        1.84        0.00     12.71 o
   2   4  15        7.57        0.00     15.19 o
   3   4  15        0.87        7.69     17.29 o
   4   4  15        2.11        0.00     14.50 o
   0   5  15       62.34        0.00     13.63 o
   1   5  15       82.43       17.98     13.93 o
   2   5  15      144.67       81.86     21.39 o
   3   5  15       19.60       13.04     14.99 o
   2  -1  16        3.62        7.21     13.72 o
   1   0  16       10.08        0.00     14.09 o
   2   0  16       28.43       30.63     16.62 o
   1   1  16        7.80       45.43     17.01 o
   2   1  16        4.21        0.00     13.30 o
   3   1  16       10.84       30.37     15.48 o
   2   2  16        6.00       29.71     16.36 o
 
